# Supplementary material for: Enrichment of periodontal pathogens from the biofilms of healthy adults
Source: Sci Rep. 2019 Apr 2;9:5491. doi: 10.1038/s41598-019-41882-y (PMC6445289; doi:10.1038/s41598-019-41882-y)
Supplement: Supplementary file 2 — Supplementary Dataset 1 [file 41598_2019_41882_MOESM2_ESM.xlsx]

## Sheet: monika_norm_data
	inoc_a	inoc_b	inoc_c	w3_0_a	w3_0_b	w3_0_c	w3_20_a	w3_20_b	w3_20_c		Note: inoc (inoculum replicate), w3_0 (biofilm sample replicate, after 3 weeks incubation in PRM), w3_20 (biofilm sample replicate, after 3 weeks incubation in PRM+20% serum).
Pyrroline-5-carboxylate_reductase_(EC_1.5.1.2)	889.729	924.494	912.382	673.601	631.721	591.73	691.616	662.309	709.665
Alanine_racemase_(EC_5.1.1.1)	1772.45	1955.82	1875.67	1869.29	2142.7	2010.52	1855.84	1690.27	1707.09
Alanine_racemase,_biosynthetic_(EC_5.1.1.1)	89.907	119.157	107.851	0	0	0.756688	0	0.589767	1.08181
Alanine_racemase,_catabolic_(EC_5.1.1.1)	0	0	0	0	0	0	0	0	0
Branched-chain_amino_acid_aminotransferase_(EC_2.6.1.42)	1673.2	1813.38	1801.32	1170.1	1321.46	1255.35	1750.65	1402.47	1367.4
Cysteine_desulfurase_(EC_2.8.1.7)	1906.73	1922.95	1855.58	3550.22	3868.97	3769.07	4566.11	4078.83	4101.13
Cysteine_desulfurase_(EC_2.8.1.7),_IscS_subfamily	283.732	324.6	326.903	3.07113	0	0.756688	2.88173	1.7693	1.08181
Cysteine_desulfurase_(EC_2.8.1.7),_NifS_subfamily	2.33525	1.36962	2.00965	10.2371	6.44614	1.51338	5.76347	10.6158	19.4725
Cysteine_desulfurase_(EC_2.8.1.7),_SufS_subfamily	1875.2	1992.8	1986.21	1806.85	2113.04	2024.14	2344.29	1815.89	1669.23
Cysteine_desulfurase_CsdA-CsdE_(EC_2.8.1.7),_main_protein_CsdA	134.277	110.939	129.957	18.4268	3.86768	7.56688	5.76347	11.7953	8.65445
HTH-type_transcriptional_regulator_IlvY	72.3926	50.676	48.9015	0	0	0	1.44087	0.589767	1.08181
Valine--pyruvate_aminotransferase_(EC_2.6.1.66)	201.999	241.053	239.148	8.18967	5.15691	1.51338	1.44087	3.5386	6.49084
D-3-phosphoglycerate_dehydrogenase_(EC_1.1.1.95)	1868.2	2053.06	1964.77	3648.5	3746.49	3996.83	3622.34	3235.46	3140.48
L-alanine:glyoxylate_aminotransferase_(EC_2.6.1.44)	0	1.36962	0	23.5453	30.9414	37.0777	11.5269	5.30791	2.16361
Low-specificity_L-threonine_aldolase_(EC_4.1.2.48)	253.374	246.532	259.915	1033.95	1104.87	1140.33	1667.08	1447.29	1277.61
Phosphoserine_aminotransferase_(EC_2.6.1.52)	1099.9	1110.76	1065.78	1091.27	1268.6	1369.61	1874.57	1513.34	1459.36
Phosphoserine_phosphatase_(EC_3.1.3.3)	1703.56	1920.21	1723.61	1514.07	1795.89	1735.84	3257.8	2610.31	2447.05
Serine_hydroxymethyltransferase_(EC_2.1.2.1)	1913.73	2168.11	2053.86	1751.57	1962.2	1962.09	2731.88	2364.97	2207.97
Serine--glyoxylate_aminotransferase_(EC_2.6.1.45)	127.271	102.722	133.977	623.439	558.235	544.059	368.862	413.427	336.442
2-methylcitrate_dehydratase_FeS_dependent_(EC_4.2.1.79)	325.767	368.428	293.409	1.02371	0	0	0	0.589767	0
4-hydroxyproline_epimerase_(EC_5.1.1.8)	2.33525	1.36962	0.669884	1.02371	0	0	0	0	0
Aspartate_racemase_(EC_5.1.1.13)	147.121	132.853	153.403	470.906	438.337	492.604	433.701	425.812	447.868
Diaminopimelate_epimerase_(EC_5.1.1.7)	718.088	820.403	696.009	440.195	388.057	432.069	327.077	376.272	372.141
Glutamate_racemase_(EC_5.1.1.3)	1391.81	1480.56	1540.73	1288.85	1370.45	1323.45	1659.88	1483.27	1479.91
Not_a_Proline_racemase,_nor_4-hydroxyproline_epimerase_[missing_catalytic_residues]	1.16762	0	0.669884	2.04742	0	0	0	0	0
Proline_racemase_(EC_5.1.1.4)	78.2308	68.4811	72.3474	144.343	153.418	158.905	110.947	125.031	127.653
Agmatinase_(EC_3.5.3.11)	21.0172	43.8279	43.5424	160.722	155.996	161.931	132.56	126.8	136.308
Agmatine_deiminase_(EC_3.5.3.12)	541.777	601.264	593.517	607.06	523.426	589.46	1242.03	991.399	917.372
Arginase_(EC_3.5.3.1)	4.67049	8.21773	6.02895	111.584	20.6276	31.0242	23.0539	47.1814	62.7448
Arginine_ABC_transporter,_ATP-binding_protein_ArtP	67.7221	64.3722	60.9594	0	0	0	0	0.589767	2.16361
Arginine_ABC_transporter,_periplasmic_arginine-binding_protein_ArtI	51.3754	49.3064	64.9787	2.04742	0	0	1.44087	2.94884	0
Arginine_ABC_transporter,_permease_protein_ArtM	57.2135	60.2633	54.9305	0	0	0	0	0	0
Arginine_ABC_transporter,_permease_protein_ArtQ	63.0517	63.0026	51.581	0	0	0	0	1.17953	0
Arginine_decarboxylase_(EC_4.1.1.19)	461.211	472.519	513.801	243.643	193.384	262.571	172.904	149.801	181.744
Arginine_deiminase_(EC_3.5.3.6)	439.026	465.671	439.444	904.959	896.013	873.219	923.595	818.597	842.727
Arginine_pathway_regulatory_protein_ArgR,_repressor_of_arg_regulon	540.61	490.324	499.733	508.783	420.288	466.877	641.186	682.361	658.82
Arginine_permease_RocE	1.16762	1.36962	1.33977	0	0	0	0	0	0
Arginine_utilization_protein_RocB	173.976	149.289	154.073	186.315	132.79	143.014	340.044	503.661	513.858
Arginine_utilization_regulatory_protein_RocR	68.8898	76.6988	59.6196	74.7308	61.8829	43.8879	89.3337	148.621	142.798
Arginine/agmatine_antiporter	0	0	0.669884	0	0	0	0	0	0
Arginine/ornithine_ABC_transporter,_ATP-binding_protein_AotP	0	2.73924	0.669884	0	0	0	0	0.589767	1.08181
Arginine/ornithine_ABC_transporter,_periplasmic_arginine/ornithine_binding_protein	0	0	0	2.04742	0	0	0	1.17953	0
Arginine/ornithine_antiporter_ArcD	916.584	860.122	921.76	1039.06	1101	1113.09	819.853	784.98	717.238
Biosynthetic_arginine_decarboxylase_(EC_4.1.1.19)	777.637	1077.89	976.69	842.513	1027.51	1013.21	589.314	438.197	443.541
Carbamate_kinase_(EC_2.7.2.2)	448.367	431.431	459.54	908.03	885.699	1008.67	896.219	749.594	777.819
Delta-1-pyrroline-5-carboxylate_dehydrogenase_(EC_1.5.1.12)	1122.09	1090.22	1024.25	721.715	705.207	780.146	1669.96	1291.59	1221.36
Histidine_ABC_transporter,_ATP-binding_protein_HisP_(TC_3.A.1.3.1)	15.1791	23.2836	26.7953	9.21338	5.15691	6.05351	17.2904	18.2828	7.57265
Histidine_ABC_transporter,_histidine-binding_periplasmic_protein_precursor_HisJ_(TC_3.A.1.3.1)	1.16762	0	0	6.14226	0	0	0	1.17953	4.32723
Histidine_ABC_transporter,_permease_protein_HisQ_(TC_3.A.1.3.1)	0	0	0.669884	0	0	0	0	0	0
Lysine-arginine-ornithine-binding_periplasmic_protein_precursor_(TC_3.A.1.3.1)	2.33525	4.10886	8.0386	2.04742	0	0	0	1.17953	0
NADP-specific_glutamate_dehydrogenase_(EC_1.4.1.4)	2104.06	2240.7	2258.18	1394.29	1482.61	1612.5	1303.98	1170.69	1206.21
Ornithine_aminotransferase_(EC_2.6.1.13)	30.3582	28.762	19.4266	115.679	76.0644	108.206	933.681	724.234	666.393
Ornithine_carbamoyltransferase_(EC_2.1.3.3)	1076.55	1053.24	1077.84	1465.95	1660.52	1690.44	1456.72	1194.28	1247.32
Ornithine_cyclodeaminase_(EC_4.3.1.12)	128.439	79.438	87.7548	121.821	61.8829	90.8026	66.2799	79.0288	84.3809
Ornithine_decarboxylase_(EC_4.1.1.17)	576.806	682.071	645.768	382.867	446.073	382.128	210.366	241.805	215.28
Putrescine_aminotransferase_(EC_2.6.1.82)	0	0	0	0	0	0	0	0	0
Succinylglutamate_desuccinylase_(EC_3.5.1.96)	1.16762	0	0.669884	0	0	0	0	0	0
Succinylglutamic_semialdehyde_dehydrogenase_(EC_1.2.1.71)	0	1.36962	0	0	0	0	0	0	0
Succinylornithine_transaminase_(EC_2.6.1.81)	0	0	0	0	0	0	0	0	0
Transcriptional_regulator_ArcR_essential_for_anaerobic_expression_of_the_ADI_pathway,_Crp/Fnr_family	119.098	99.9824	93.1138	55.2803	64.4614	65.8319	36.0217	18.8726	33.536
Acetylglutamate_kinase_(EC_2.7.2.8)	374.807	413.626	411.978	492.404	569.838	621.998	438.023	339.116	350.505
Acetylornithine_aminotransferase_(EC_2.6.1.11)	478.726	520.456	557.343	758.569	813.502	1022.29	654.153	478.301	596.075
Acetylornithine_deacetylase_(EC_3.5.1.16)	315.258	395.821	304.127	967.405	741.306	989.749	878.929	738.389	794.046
Argininosuccinate_lyase_(EC_4.3.2.1)	973.798	998.454	1006.17	1214.12	1433.62	1530.78	1154.13	945.987	1066.66
Argininosuccinate_synthase_(EC_6.3.4.5)	984.306	1068.3	1133.44	1181.36	1322.75	1449.82	1102.26	813.879	943.335
Glutamate_N-acetyltransferase_(EC_2.3.1.35)	1.16762	2.73924	1.33977	4.09484	3.86768	2.27007	2.88173	4.71814	1.08181
N-acetyl-gamma-glutamyl-phosphate_reductase_(EC_1.2.1.38)	462.379	502.651	464.899	753.45	840.576	833.114	576.347	433.479	517.104
N-acetylglutamate_synthase_(EC_2.3.1.1)	234.692	262.967	226.421	26.6164	18.0492	17.4038	10.0861	11.2056	18.3907
N-acetylornithine_carbamoyltransferase_(EC_2.1.3.9)	0	0	0	21.4979	32.2307	25.7274	33.1399	32.4372	25.9634
N-succinyl-L,L-diaminopimelate_desuccinylase_(EC_3.5.1.18)	464.714	517.717	456.861	37.8772	18.0492	15.1338	12.9678	40.694	42.1905
Predicted_amino-acid_acetyltransferase_(EC_2.3.1.1)_complementing_ArgA_function_in_Arginine_Biosynthesis_pathway	5.83812	4.10886	6.69884	88.039	64.4614	63.5618	77.8068	89.0549	102.772
Predicted_arginine_uptake_transporter	12.8439	2.73924	12.0579	147.414	113.452	94.5861	144.087	155.109	150.371
Agmatine/putrescine_antiporter,_associated_with_agmatine_catabolism	37.3639	34.2405	24.7857	81.8967	99.2705	135.447	60.5164	60.1563	48.6813
Asparaginyl-tRNA_synthetase_(EC_6.1.1.22)	1914.9	2127.02	2054.53	2286.97	2838.88	2634.79	3347.13	2617.98	2821.35
Aspartate_aminotransferase_(EC_2.6.1.1)	4964.73	5578.47	5494.39	6597.81	7612.89	7755.3	6357.1	5494.86	5552.91
NG,NG-dimethylarginine_dimethylaminohydrolase_1_(EC_3.5.3.18)	88.7394	84.9165	88.4246	144.343	165.021	174.795	832.821	731.312	618.793
Putrescine_carbamoyltransferase_(EC_2.1.3.6)	16.3467	24.6532	20.7664	0	0	0	5.76347	8.84651	7.57265
Spermidine_synthase_(EC_2.5.1.16)	677.221	688.92	712.756	281.52	290.076	303.432	102.302	111.466	104.935
Carbamoyl-phosphate_synthase_large_chain_(EC_6.3.5.5)	4333.05	4641.65	4699.9	4438.8	5310.33	5364.92	6061.73	4909.81	4497.07
Carbamoyl-phosphate_synthase_small_chain_(EC_6.3.5.5)	1531.92	1747.64	1741.03	893.698	1042.98	1095.68	1600.8	1302.21	1214.87
2-hydroxyhepta-2,4-diene-1,7-dioate_isomerase_(EC_5.3.3.-)	3.50287	4.10886	3.34942	2.04742	0	0	1.44087	1.7693	2.16361
2-oxo-hepta-3-ene-1,7-dioic_acid_hydratase_(EC_4.2.-.-)	0	1.36962	0	0	0	0	0	0	0
4-hydroxyphenylpyruvate_dioxygenase_(EC_1.13.11.27)	0	1.36962	0	0	1.28923	0.756688	0	0.589767	0
5-carboxymethyl-2-hydroxymuconate_delta-isomerase_(EC_5.3.3.10)	4.67049	2.73924	1.33977	0	0	0	0	1.17953	2.16361
5-carboxymethyl-2-hydroxymuconate_semialdehyde_dehydrogenase_(EC_1.2.1.60)	1.16762	4.10886	2.00965	0	0	0	0	0	0
5-carboxymethyl-2-oxo-hex-3-_ene-1,7-dioate_decarboxylase_(EC_4.1.1.68)	2.33525	5.47849	1.33977	0	0	0	0	0	0
Aromatic_amino_acid_transport_protein_AroP	28.023	10.957	10.7181	24.569	29.6522	23.4573	5.76347	4.71814	6.49084
Aromatic-L-amino-acid_decarboxylase_(EC_4.1.1.28)	0	0	0	0	0	0	0	0	0
Homoprotocatechuate_degradative_operon_repressor	0	0	0	0	0	0	0	0	0
Indoleacetamide_hydrolase_(EC_3.5.1.-)	0	0	0	0	0	0	0	0	0
Kynurenine_formamidase,_bacterial_(EC_3.5.1.9)	3.50287	2.73924	1.33977	22.5216	34.8091	34.051	25.9356	29.4884	21.6361
Phenylalanine_hydroxylase_transcriptional_activator_PhhR	0	0	0	0	0	0	0	0	0
Phenylalanine-specific_permease	47.8726	38.3494	42.8726	2.04742	0	0	1.44087	0.589767	0
Predicted_2-keto-4-pentenoate_hydratase/2-oxohepta-3-ene-1,7-dioic_acid_hydratase	1.16762	0	0.669884	5.11855	1.28923	3.78344	1.44087	1.7693	0
Putative_2,4-dihydroxyhept-2-ene-1,7-dioic_acid_aldolase	0	0	0	2.04742	0	0	1.44087	10.6158	9.73626
Putative_fumarylacetoacetate_(FAA)_hydrolase	0	0	0	0	0	0	0	0	0
Tryptophan_2-monooxygenase_(EC_1.13.12.3)	1.16762	0	0	0	0	0	0	0	0
Tryptophanase_(EC_4.1.99.1)	8.17336	12.3266	12.7278	424.839	384.19	426.772	162.818	192.264	195.807
Amino_acid-binding_ACT	1.16762	0	0	51.1855	27.0738	27.9975	23.0539	63.6949	51.9267
Indolepyruvate_oxidoreductase_subunit_IorA_(EC_1.2.7.8)	37.3639	35.6102	33.4942	507.76	536.318	553.896	1681.49	1429.01	1247.32
Indolepyruvate_oxidoreductase_subunit_IorB_(EC_1.2.7.8)	12.8439	13.6962	9.37837	185.291	130.212	142.257	518.712	487.738	482.486
Phenylacetate-coenzyme_A_ligase_(EC_6.2.1.30)	29.1906	17.8051	26.1255	247.738	282.341	301.162	230.539	217.624	229.343
3-hydroxyisobutyrate_dehydrogenase_(EC_1.1.1.31)	8.17336	4.10886	2.00965	2.04742	0	0	1.44087	2.35907	3.24542
3-hydroxyisobutyryl-CoA_hydrolase_(EC_3.1.2.4)	1.16762	4.10886	1.33977	0	0	0	0	0	0
Acetoacetyl-CoA_synthetase_(EC_6.2.1.16)	0	0	0	0	0	2.27007	0	0	0
Branched-chain_alpha-keto_acid_dehydrogenase,_E1_component,_alpha_subunit_(EC_1.2.4.4)	17.5143	32.8709	36.1737	0	0	2.27007	0	0.589767	2.16361
Branched-chain_alpha-keto_acid_dehydrogenase,_E1_component,_beta_subunit_(EC_1.2.4.4)	19.8496	8.21773	10.7181	6.14226	2.57845	0.756688	0	10.6158	11.8999
Dihydrolipoamide_acyltransferase_component_of_branched-chain_alpha-keto_acid_dehydrogenase_complex_(EC_2.3.1.168)	274.391	265.707	197.616	8.18967	3.86768	8.32357	8.6452	12.9749	11.8999
Electron_transfer_flavoprotein,_alpha_subunit	1056.7	1194.31	1112.68	1799.68	2073.08	2184.56	3486.9	2910.5	2630.95
Electron_transfer_flavoprotein,_beta_subunit	900.237	949.148	967.312	1422.96	1699.2	1613.26	2530.16	2134.96	1952.66
Electron_transfer_flavoprotein-ubiquinone_oxidoreductase_(EC_1.5.5.1)	248.704	250.641	275.322	69.6122	87.6674	82.479	103.742	107.927	114.672
Enoyl-CoA_hydratase_[valine_degradation]_(EC_4.2.1.17)	0	0	0	0	0	0	0	0	0
Hydroxymethylglutaryl-CoA_lyase_(EC_4.1.3.4)	7.00574	0	4.68919	122.845	174.046	173.282	83.5703	92.5935	72.481
Methylcrotonyl-CoA_carboxylase_biotin-containing_subunit_(EC_6.4.1.4)	4.67049	2.73924	0.669884	41.9721	12.8923	20.4306	8.6452	16.5135	9.73626
Methylcrotonyl-CoA_carboxylase_carboxyl_transferase_subunit_(EC_6.4.1.4)	19.8496	17.8051	20.7664	0	3.86768	0	0	0	0
Methylglutaconyl-CoA_hydratase_(EC_4.2.1.18)	5.83812	2.73924	7.36872	2.04742	0	0	0	0	0
Methylmalonate-semialdehyde_dehydrogenase_(EC_1.2.1.27)	3.50287	1.36962	2.00965	5.11855	0	0	0	0.589767	1.08181
Predicted_transcriptional_regulator_LiuR_of_leucine_degradation_pathway,_MerR_family	0	0	0	0	0	0	0	1.17953	1.08181
Succinyl-CoA:3-ketoacid-coenzyme_A_transferase_subunit_A_(EC_2.8.3.5)	2.33525	0	1.33977	3.07113	5.15691	0.756688	1.44087	1.7693	0
Succinyl-CoA:3-ketoacid-coenzyme_A_transferase_subunit_B_(EC_2.8.3.5)	1.16762	1.36962	0	15.3556	28.363	31.0242	5.76347	8.84651	9.73626
Transcriptional_regulator_BkdR_of_isoleucine_and_valine_catabolism_operon	2.33525	0	1.33977	40.9484	28.363	33.2943	37.4625	81.9777	82.2173
(R)-citramalate_synthase_(EC_2.3.1.182)	30.3582	31.5013	33.4942	598.87	676.844	729.448	390.475	263.036	313.724
2-isopropylmalate_synthase_(EC_2.3.3.13)	1624.16	1868.16	1783.9	1265.3	1266.02	1460.41	834.262	684.72	685.865
3-isopropylmalate_dehydratase_large_subunit_(EC_4.2.1.33)	1353.28	1432.62	1508.58	1050.33	1134.52	1300.75	749.251	630.461	646.92
3-isopropylmalate_dehydratase_small_subunit_(EC_4.2.1.33)	567.465	588.937	577.44	479.096	469.279	487.307	263.679	235.907	241.243
3-isopropylmalate_dehydrogenase_(EC_1.1.1.85)	942.272	1112.13	1065.78	1034.97	935.979	985.965	511.508	540.817	540.903
Acetolactate_synthase_large_subunit_(EC_2.2.1.6)	2259.35	2591.32	2546.23	1428.07	1410.41	1637.47	893.337	749.594	832.991
Acetolactate_synthase_small_subunit_(EC_2.2.1.6)	665.545	683.441	746.25	376.725	344.224	393.478	227.657	177.52	204.461
Dihydroxy-acid_dehydratase_(EC_4.2.1.9)	2335.25	2626.93	2633.98	1184.43	1313.72	1517.16	880.369	657.001	659.902
Ketol-acid_reductoisomerase_(EC_1.1.1.86)	1362.62	1484.67	1525.33	789.28	754.198	984.452	468.282	372.143	444.623
Leucine-responsive_regulatory_protein,_regulator_for_leucine_(or_lrp)_regulon_and_high-affinity_branched-chain_amino_acid_transport_system	199.664	178.051	168.811	84.9679	79.9321	71.1287	90.7746	76.08	91.9536
Threonine_dehydratase_(EC_4.3.1.19)	1481.71	1639.44	1700.16	1124.03	1142.26	1349.93	1174.31	964.27	1003.92
Threonine_dehydratase_biosynthetic_(EC_4.3.1.19)	228.854	276.664	267.284	27.6401	45.1229	39.3478	18.7313	13.5647	18.3907
Threonine_dehydratase,_catabolic_(EC_4.3.1.19)	96.9127	90.395	69.6679	2.04742	7.73536	4.54013	7.20433	7.66698	5.40903
Dihydrolipoamide_dehydrogenase_of_branched-chain_alpha-keto_acid_dehydrogenase_(EC_1.8.1.4)	172.808	162.985	166.801	16.3793	9.02459	14.3771	18.7313	16.5135	16.2271
2-amino-3,7-dideoxy-D-threo-hept-6-ulosonate_synthase_(EC_2.2.1.10)	2.33525	0	0.669884	63.47	56.726	79.4523	27.3765	29.4884	41.1087
2-keto-3-deoxy-D-arabino-heptulosonate-7-phosphate_synthase_II_(EC_2.5.1.54)	231.189	219.139	188.907	11.2608	18.0492	12.8637	21.613	16.5135	20.5543
3,7-dideoxy-D-threo-hepto-2,_6-diulosonate_synthase_(EC_1.4.1.24)	0	0	0	16.3793	21.9169	16.6471	5.76347	4.12837	3.24542
3-dehydroquinate_dehydratase_I_(EC_4.2.1.10)	663.21	653.309	701.368	630.605	523.426	548.599	308.345	424.633	430.559
3-dehydroquinate_synthase_(EC_4.2.3.4)	1864.69	2018.82	1840.84	1823.23	1960.91	1913.67	2443.71	2061.83	2091.13
5-Enolpyruvylshikimate-3-phosphate_synthase_(EC_2.5.1.19)	1980.29	2242.07	2140.95	2003.4	2062.76	2072.57	2551.77	2305.99	2342.11
Chorismate_synthase_(EC_4.2.3.5)	1737.42	1916.1	1858.93	1931.74	2083.39	2027.17	2399.04	2080.7	2077.07
Shikimate_5-dehydrogenase_I_alpha_(EC_1.1.1.25)	962.122	1005.3	932.478	805.659	841.865	866.408	1096.5	1063.94	1001.75
Shikimate_kinase_I_(EC_2.7.1.71)	1094.06	1049.13	1015.54	901.888	898.591	945.861	984.112	953.654	923.863
2-keto-3-deoxy-D-arabino-heptulosonate-7-phosphate_synthase_I_alpha_(EC_2.5.1.54)	1085.89	1192.94	1313.64	496.499	545.343	598.541	518.712	398.683	499.795
2-keto-3-deoxy-D-arabino-heptulosonate-7-phosphate_synthase_I_beta_(EC_2.5.1.54)	740.273	892.993	817.928	1239.71	1424.6	1514.13	1779.47	1458.49	1421.49
Aromatic_amino_acid_aminotransferase_gamma_(EC_2.6.1.57)	0	2.73924	2.00965	146.39	184.359	87.0192	60.5164	52.4893	48.6813
Chorismate_mutase_I_(EC_5.4.99.5)	245.201	157.506	174.84	124.893	116.03	102.153	54.7529	61.9256	78.9719
Prephenate_and/or_arogenate_dehydrogenase_(unknown_specificity)_(EC_1.3.1.12)(EC_1.3.1.43)	324.599	330.079	328.243	670.53	709.075	763.499	384.711	380.99	352.669
Prephenate_dehydratase_(EC_4.2.1.51)	1245.85	1317.58	1308.28	1113.8	1210.58	1228.86	690.175	726.594	694.52
Prephenate_dehydrogenase_(EC_1.3.1.12)	509.084	477.998	552.654	333.729	330.042	335.213	243.506	187.546	178.498
Shikimate/quinate_5-dehydrogenase_I_beta_(EC_1.1.1.282)	387.651	378.016	426.716	472.954	541.475	516.818	293.937	338.527	361.323
2-Keto-3-deoxy-D-manno-octulosonate-8-phosphate_synthase_(EC_2.5.1.55)	739.105	816.294	803.86	628.557	604.647	713.557	962.499	827.444	690.193
3-dehydroquinate_dehydratase_II_(EC_4.2.1.10)	382.98	428.692	375.805	493.428	492.485	437.366	684.412	566.767	557.13
Arogenate_dehydrogenase_(EC_1.3.1.43)	171.641	156.137	125.938	63.47	46.4122	43.1312	59.0755	45.4121	46.5177
Chorismate_mutase_II_(EC_5.4.99.5)	1.16762	1.36962	2.00965	17.4031	7.73536	14.3771	2.88173	4.71814	7.57265
Cyclohexadienyl_dehydrogenase_(EC_1.3.1.12)(EC_1.3.1.43)	240.53	247.901	270.633	2.04742	3.86768	0	0	0	0
Quinate/shikimate_5-dehydrogenase_I_delta_(EC_1.1.1.25)	29.1906	20.5443	15.4073	0	0	0	0	0.589767	0
Shikimate_5-dehydrogenase_I_gamma_(EC_1.1.1.25)	178.646	158.876	146.705	0	0	0	0	0	0
Shikimate_kinase_III_(EC_2.7.1.71)	0	0	0	7.16596	3.86768	3.78344	1.44087	1.7693	0
4-hydroxybenzoate_transporter	119.098	132.853	125.938	1.02371	1.28923	0.756688	0	0	1.08181
Acetaldehyde_dehydrogenase_(EC_1.2.1.10)	1335.76	1498.37	1667.34	1215.14	1336.93	1312.85	1015.81	927.704	996.344
Hca_operon_(3-phenylpropionic_acid_catabolism)_transcriptional_activator_HcaR	0	0	0	0	0	0	0	0	0
Probable_3-phenylpropionic_acid_transporter	114.427	95.8735	114.55	0	1.28923	0.756688	1.44087	0.589767	1.08181
Transcriptional_repressor_protein_TrpR	30.3582	35.6102	35.5038	0	0	0.756688	1.44087	0.589767	0
Transcriptional_repressor_protein_TyrR	7.00574	19.1747	12.0579	6.14226	2.57845	1.51338	2.88173	2.35907	3.24542
Creatinine_amidohydrolase_(EC_3.5.2.10)	9.34099	5.47849	8.70849	95.205	86.3782	85.5058	76.3659	74.9005	55.1721
N-methylhydantoinase_(ATP-hydrolyzing)_(EC_3.5.2.14)	266.218	275.294	300.778	44.0195	55.4368	48.4281	12.9678	21.2316	22.7179
N-methylhydantoinase_A_(EC_3.5.2.14)	49.0402	56.1545	48.9015	81.8967	51.5691	69.6153	40.3443	58.9767	38.945
N-methylhydantoinase_B_(EC_3.5.2.14)	0	0	0	47.0906	25.7845	49.1848	36.0217	35.9758	37.8632
Asparagine_synthetase_[glutamine-hydrolyzing]_(EC_6.3.5.4)	126.103	126.005	115.22	776.995	877.964	748.365	811.208	697.695	788.637
Cyanophycin_synthase_(EC_6.3.2.29)(EC_6.3.2.30)	2.33525	0	0	0	0	0	0	0	0
Adenylylsulfate_kinase_(EC_2.7.1.25)	17.5143	9.58735	15.4073	14.3319	6.44614	6.8102	2.88173	2.94884	6.49084
Cys_regulon_transcriptional_activator_CysB	217.178	243.793	263.934	108.513	88.9567	89.2892	24.4947	37.7451	59.4994
Cystathionine_beta-synthase_(EC_4.2.1.22)	15.1791	15.0658	14.7374	5.11855	2.57845	6.8102	2.88173	2.94884	4.32723
Cystathionine_gamma-lyase_(EC_4.4.1.1)	261.548	234.205	229.77	5.11855	6.44614	7.56688	8.6452	15.9237	9.73626
Cysteine_synthase_(EC_2.5.1.47)	1806.31	1803.79	1769.16	1598.01	1781.71	1751.73	1557.58	1192.51	1458.28
Cysteine_synthase_B_(EC_2.5.1.47)	11.6762	10.957	6.02895	26.6164	18.0492	27.2408	41.7851	15.334	19.4725
Phosphoadenylyl-sulfate_reductase_[thioredoxin]_(EC_1.8.4.8)	156.462	165.724	151.394	12.2845	10.3138	15.1338	83.5703	1.7693	22.7179
Serine_acetyltransferase_(EC_2.3.1.30)	1137.27	1221.7	1191.72	1041.11	1037.83	1095.68	852.993	744.876	829.746
Sulfate_adenylyltransferase_subunit_1_(EC_2.7.7.4)	283.732	310.904	296.758	4.09484	3.86768	2.27007	5.76347	4.71814	7.57265
Sulfate_adenylyltransferase_subunit_2_(EC_2.7.7.4)	261.548	194.486	202.975	6.14226	1.28923	2.27007	4.3226	11.2056	8.65445
Sulfate_and_thiosulfate_binding_protein_CysP	191.49	208.182	176.849	0	0	2.27007	0	0	0
Sulfate_and_thiosulfate_import_ATP-binding_protein_CysA_(EC_3.6.3.25)	186.82	213.661	176.849	15.3556	1.28923	12.8637	1.44087	22.4112	22.7179
Sulfate_permease	693.568	653.309	650.457	603.988	501.509	506.981	1054.71	1031.5	931.435
Sulfate_permease,_Trk-type	1.16762	1.36962	2.00965	14.3319	0	0	0	5.89767	4.32723
Sulfate_transport_system_permease_protein_CysT	156.462	141.071	124.598	8.18967	0	1.51338	1.44087	4.71814	7.57265
Sulfate_transport_system_permease_protein_CysW	115.595	94.5039	134.647	0	1.28923	0	0	0	0
Sulfate_transporter,_CysZ-type	113.259	123.266	117.23	0	0	0	0	0	3.24542
Sulfite_reductase_[NADPH]_flavoprotein_alpha-component_(EC_1.8.1.2)	268.553	301.317	319.535	0	2.57845	0	1.44087	0.589767	1.08181
Sulfite_reductase_[NADPH]_hemoprotein_beta-component_(EC_1.8.1.2)	279.062	315.013	282.691	0	1.28923	1.51338	1.44087	0.589767	0
Gamma-glutamyl_phosphate_reductase_(EC_1.2.1.41)	1017	1072.41	1137.46	674.624	694.893	783.929	865.961	759.62	787.555
Glutamate_5-kinase_(EC_2.7.2.11)	900.237	902.581	961.953	539.495	519.558	590.217	633.981	578.562	668.556
Proline/sodium_symporter_PutP_(TC_2.A.21.2.1)	367.801	397.19	373.125	64.4937	74.7752	63.5618	86.452	89.6447	104.935
NAD-specific_glutamate_dehydrogenase_(EC_1.4.1.2)	723.926	829.991	810.559	1566.28	1713.38	1688.17	2383.19	1825.92	1746.04
NAD-specific_glutamate_dehydrogenase_(EC_1.4.1.2),_large_form	347.952	316.383	325.563	1.02371	0	0.756688	0	1.17953	1.08181
Glutamine_synthetase_type_I_(EC_6.3.1.2)	2292.04	2410.53	2431.01	247.738	342.934	269.381	381.83	330.27	385.123
Glutamine_synthetase_type_II,_eukaryotic_(EC_6.3.1.2)	1.16762	1.36962	0	0	0	0	0	0	0
Glutamine_synthetase_type_III,_GlnN_(EC_6.3.1.2)	1137.27	1329.9	1287.52	2336.1	2462.42	2521.29	1852.95	1562.88	1566.46
Glutamine_synthetase,_clostridia_type_(EC_6.3.1.2)	315.258	358.841	353.699	715.573	871.517	824.79	834.262	798.545	827.582
Asparagine_synthetase_[glutamine-hydrolyzing]_(EC_6.3.5.4)_AsnB	0	0	0	0	0	0	0	0	0
Asparagine_synthetase_[glutamine-hydrolyzing]_(EC_6.3.5.4)_AsnH	1.16762	0	2.00965	4.09484	5.15691	2.27007	1.44087	5.89767	2.16361
Asparagine_synthetase_[glutamine-hydrolyzing]_(EC_6.3.5.4)_YisO	0	0	0	0	0	0	0	0	0
Aspartate_ammonia-lyase_(EC_4.3.1.1)	1290.22	1538.08	1464.37	644.937	696.183	673.453	1791	1620.68	1453.95
Aspartate--ammonia_ligase_(EC_6.3.1.1)	1215.5	1195.68	1297.56	1132.22	1273.76	1302.26	1216.09	905.883	1055.84
Glutamate_synthase_[NADPH]_large_chain_(EC_1.4.1.13)	1098.73	1281.97	1230.58	945.907	1103.58	1043.47	1167.1	989.04	1008.24
Glutamate_synthase_[NADPH]_putative_GlxC_chain_(EC_1.4.1.13)	0	0	0	0	0	0	1.44087	0	0
Glutamate_synthase_[NADPH]_small_chain_(EC_1.4.1.13)	1238.85	1457.28	1303.59	2163.1	2105.31	2336.65	3099.3	2330.17	2296.68
Glutaminase_(EC_3.5.1.2)	124.936	110.939	133.977	568.159	586.598	674.966	390.475	275.421	340.769
glutamine_synthetase_family_protein	0	0	0	0	0	0	0	0	0
L-asparaginase_(EC_3.5.1.1)	1265.7	1368.25	1359.86	808.73	826.395	746.095	465.4	491.276	495.467
Aconitate_hydratase_(EC_4.2.1.3)	422.68	410.886	415.328	656.198	701.34	768.796	884.692	749.005	861.118
Citrate_synthase_(si)_(EC_2.3.3.1)	419.177	413.626	411.978	568.159	660.084	716.584	570.583	464.737	572.276
Cyanoalanine_nitrilase_(EC_3.5.5.4)	0	0	0	0	0	0	0	0	0
Isocitrate_dehydrogenase_[NADP]_(EC_1.1.1.42)	462.379	519.087	470.928	143.319	188.227	209.603	207.485	172.212	179.58
Isocitrate_dehydrogenase_[NAD]_(EC_1.1.1.41)	28.023	10.957	12.7278	44.0195	56.726	80.9657	12.9678	13.5647	6.49084
Phosphoenolpyruvate_carboxylase_(EC_4.1.1.31)	2021.16	2210.57	2263.54	632.652	841.865	578.11	459.636	347.963	386.205
Pyruvate,phosphate_dikinase_(EC_2.7.9.1)	2345.76	2644.74	2466.51	4562.67	5529.49	5116.73	6770.63	5332.68	5270.56
2-amino-3-ketobutyrate_coenzyme_A_ligase_(EC_2.3.1.29)	734.435	871.079	787.783	978.666	1093.26	1187.24	1834.22	1570.55	1495.06
Aminomethyltransferase_(glycine_cleavage_system_T_protein)_(EC_2.1.2.10)	579.141	624.547	611.604	896.769	1071.35	957.968	1648.35	1377.7	1307.9
D-serine_dehydratase_transcriptional_activator	1.16762	0	0	0	0	0	0	0	0
D-serine_permease_DsdX	4.67049	0	0	0	0	0	0	0	0
D-serine/D-alanine/glycine_transporter	680.724	617.699	589.498	126.94	181.781	192.956	31.6991	46.5916	51.9267
Glycerate_kinase_(EC_2.7.1.31)	1025.17	1049.13	1025.59	983.785	928.243	825.547	1342.89	1257.38	1265.71
Glycine_cleavage_system_H_protein	237.028	216.4	229.77	366.488	393.214	343.537	523.035	557.33	448.95
Glycine_dehydrogenase_[decarboxylating]_(glycine_cleavage_system_P_protein)_(EC_1.4.4.2)	755.452	853.274	782.424	1017.57	1170.62	1266.7	2726.12	2077.75	1933.19
Glycine_dehydrogenase_[decarboxylating]_(glycine_cleavage_system_P1_protein)_(EC_1.4.4.2)	328.102	361.58	358.388	713.525	715.521	746.852	723.315	684.72	636.102
Glycine_dehydrogenase_[decarboxylating]_(glycine_cleavage_system_P2_protein)_(EC_1.4.4.2)	332.773	414.995	385.853	809.754	920.508	896.676	887.574	751.364	723.729
L-serine_dehydratase_(EC_4.3.1.17)	931.763	1003.93	872.858	693.051	703.918	755.175	695.938	551.433	643.675
L-serine_dehydratase,_alpha_subunit_(EC_4.3.1.17)	1136.1	1284.7	1320.34	1276.57	1311.14	1319.66	1822.7	1558.76	1510.2
L-serine_dehydratase,_beta_subunit_(EC_4.3.1.17)	615.337	538.261	676.583	487.286	545.343	533.465	358.776	358.579	339.687
Monoamine_oxidase_(1.4.3.4)	0	0	0	0	1.28923	0	0	0	0
Serine_transporter	150.623	191.747	182.208	102.371	208.855	181.605	18.7313	32.4372	19.4725
Seryl-tRNA_synthetase_(EC_6.1.1.11)	2588.62	2729.66	2730.45	2522.42	2885.29	2779.32	3478.25	2869.81	2919.8
L-threonine_3-dehydrogenase_(EC_1.1.1.103)	458.876	491.694	494.374	790.304	939.847	907.27	1276.61	1113.48	1020.14
Dihydrolipoamide_dehydrogenase_(EC_1.8.1.4)	976.133	1180.61	1033.63	1131.2	957.896	1023.8	1580.63	1473.24	1337.11
Glycine_cleavage_system_transcriptional_activator_GcvA	80.566	97.2431	94.4536	0	0	0	0	0	0
Glycine_cleavage_system_transcriptional_antiactivator_GcvR	0	0	0	14.3319	14.1815	12.107	2.88173	1.17953	3.24542
ATP_phosphoribosyltransferase_(EC_2.4.2.17)	212.507	172.572	241.828	603.988	630.432	659.832	390.475	332.039	358.078
ATP_phosphoribosyltransferase_regulatory_subunit_(EC_2.4.2.17)	380.645	462.932	424.036	256.951	214.012	256.517	181.549	194.623	214.198
ATP_phosphoribosyltransferase_regulatory_subunit,_divergent_variant_(EC_2.4.2.17)	8.17336	8.21773	12.0579	6.14226	2.57845	5.29682	2.88173	2.35907	0
Histidinol_dehydrogenase_(EC_1.1.1.23)	478.726	556.066	495.044	952.05	1005.6	1150.17	680.089	559.689	648.002
Histidinol-phosphatase_(EC_3.1.3.15)	440.194	471.15	489.015	929.528	1032.67	1068.44	646.949	524.303	604.73
Histidinol-phosphatase_[alternative_form]_(EC_3.1.3.15)	54.8783	42.4583	44.2123	7.16596	1.28923	2.27007	11.5269	32.4372	61.663
Histidinol-phosphate_aminotransferase_(EC_2.6.1.9)	746.111	772.466	785.104	1260.19	1171.91	1264.43	969.703	859.291	968.217
Imidazole_glycerol_phosphate_synthase_amidotransferase_subunit_(EC_2.4.2.-)	342.114	346.514	331.592	461.693	431.891	494.874	304.023	218.804	273.697
Imidazole_glycerol_phosphate_synthase_cyclase_subunit_(EC_4.1.3.-)	389.986	372.537	382.504	567.135	596.912	662.102	414.97	318.474	301.824
Imidazoleglycerol-phosphate_dehydratase_(EC_4.2.1.19)	262.715	293.099	277.332	235.453	230.772	267.111	223.334	177.52	172.007
Phosphoribosyl-AMP_cyclohydrolase_(EC_3.5.4.19)	136.612	112.309	135.986	35.8298	33.5199	42.3746	17.2904	23.0009	46.5177
Phosphoribosyl-ATP_pyrophosphatase_(EC_3.6.1.31)	178.646	190.377	159.432	384.915	449.94	412.395	260.797	171.033	217.443
Phosphoribosylformimino-5-aminoimidazole_carboxamide_ribotide_isomerase_(EC_5.3.1.16)	241.698	313.643	304.127	497.523	467.989	531.195	327.077	274.242	325.624
Adenylosuccinate_synthetase_(EC_6.3.4.4)	2502.22	2720.07	2838.97	2452.81	2597.79	2658.25	3177.11	2547.21	2458.95
Conserved_hypothetical_protein_(perhaps_related_to_histidine_degradation)	0	0	0	11.2608	0	0	0	1.7693	2.16361
Formiminoglutamase_(EC_3.5.3.8)	224.184	217.77	221.062	104.418	105.717	175.552	96.5381	44.2326	55.1721
Glutamate_formiminotransferase_(EC_2.1.2.5)	548.783	606.742	577.44	1226.4	1195.11	1302.26	1635.38	1245.59	1191.07
Histidine_ammonia-lyase_(EC_4.3.1.3)	649.199	754.661	706.727	1778.18	1933.84	1923.5	2342.85	2083.65	1831.5
Histidine_transport_protein_(permease)	175.143	182.16	193.596	22.5216	18.0492	83.9924	0	3.5386	3.24542
Histidine_utilization_repressor	0	0	0	1.02371	0	0	0	1.17953	2.16361
Imidazolonepropionase_(EC_3.5.2.7)	546.448	608.112	580.119	1063.63	1120.34	1196.32	1752.09	1420.75	1283.02
N-formylglutamate_deformylase_(EC_3.5.1.68)	3.50287	0	0	0	0	0	0	0	0
Urocanate_hydratase_(EC_4.2.1.49)	871.047	1064.2	938.507	1828.34	2026.66	2185.32	2984.03	2224.6	2182
Formiminotetrahydrofolate_cyclodeaminase_(EC_4.3.1.4)	291.906	241.053	247.857	516.973	342.934	398.775	622.454	815.059	676.129
Acetoacetyl-CoA_synthetase_[leucine]_(EC_6.2.1.16)	0	0	0	0	2.57845	0	0	0	0
Biotin_carboxylase_of_methylcrotonyl-CoA_carboxylase_(EC_6.3.4.14)	0	0	0.669884	2.04742	0	0	0	0.589767	0
Branched-chain_acyl-CoA_dehydrogenase_(EC_1.3.99.12)	1.16762	0	0	236.477	30.9414	43.1312	12.9678	65.4642	57.3358
Hydroxymethylglutaryl-CoA_reductase_(EC_1.1.1.34)	547.615	528.674	588.828	59.3751	67.0398	118.043	41.7851	33.6167	32.4542
Hydroxymethylglutaryl-CoA_synthase_(EC_2.3.3.10)	570.968	624.547	709.407	148.438	195.963	158.148	70.6025	71.3619	87.6263
3-hydroxyacyl-CoA_dehydrogenase_(EC_1.1.1.35)	108.589	132.853	111.871	555.874	522.137	630.322	1037.42	892.318	884.918
3-ketoacyl-CoA_thiolase_(EC_2.3.1.16)	330.437	401.299	440.114	732.976	853.468	739.285	783.831	692.387	658.82
3-ketoacyl-CoA_thiolase_[isoleucine_degradation]_(EC_2.3.1.16)	0	0	0	0	0	0	0	0	0
Acyl-CoA_dehydrogenase,_short-chain_specific_(EC_1.3.99.2)	14.0115	20.5443	11.388	1.02371	0	0.756688	0	4.12837	8.65445
Butyrate_kinase_(EC_2.7.2.7)	214.843	204.074	170.82	328.611	302.968	284.515	445.228	491.276	525.758
Butyryl-CoA_dehydrogenase_(EC_1.3.99.2)	797.487	876.558	818.598	2746.61	3259.17	3240.14	3528.68	3105.13	2983.62
Enoyl-CoA_hydratase_(EC_4.2.1.17)	16.3467	13.6962	8.70849	117.727	127.633	132.42	64.839	86.6958	83.2991
phosphotransbutyrylase_(EC_2.3.1.19)	42.0344	23.2836	12.0579	271.283	211.433	211.873	188.754	232.958	230.425
Probable_acyl-CoA_dehydrogenase_(EC_1.3.99.3)	0	0	0	0	0	0	0	0	0
Acetyl-coenzyme_A_synthetase_(EC_6.2.1.1)	154.126	149.289	146.705	76.7782	92.8243	87.0192	256.474	164.545	196.889
Ketoisovalerate_oxidoreductase_subunit_VorB_(EC_1.2.7.7)	0	0	0	0	0	0	1.44087	0	0
Pyruvate:ferredoxin_oxidoreductase,_gamma_subunit_(EC_1.2.7.1)	4.67049	1.36962	4.68919	1.02371	2.57845	0.756688	4.3226	0	2.16361
RidA	2.33525	4.10886	4.68919	31.735	15.4707	35.5644	7.20433	12.3851	7.57265
Beta-ureidopropionase_(EC_3.5.1.6)	16.3467	17.8051	18.7567	28.6639	27.0738	32.5376	36.0217	43.053	38.945
L-2-amino-thiazoline-4-carboxylic_acid_hydrolase_(EC_3.5.2.-)	5.83812	8.21773	6.02895	1.02371	0	0	0	0.589767	0
Aspartate-semialdehyde_dehydrogenase_(EC_1.2.1.11)	2024.66	2154.41	2033.77	1784.33	1959.63	1962.09	2461	2014.65	2057.6
Aspartokinase_(EC_2.7.2.4)	2839.66	2920.03	3025.19	2620.7	2949.75	2937.46	3551.74	3052.05	3132.91
Diaminopimelate_decarboxylase_(EC_4.1.1.20)	2004.81	2203.72	2122.86	1871.34	1802.34	2015.82	2475.41	2190.4	2092.21
Homoserine_dehydrogenase_(EC_1.1.1.3)	1927.75	1955.82	1952.71	1748.5	1846.17	1782.76	1250.67	1298.08	1324.13
Homoserine_kinase_(EC_2.7.1.39)	1111.58	1143.63	1146.84	830.228	803.188	702.964	785.272	645.795	719.401
L,L-diaminopimelate_aminotransferase_(EC_2.6.1.83)	433.188	446.497	488.345	201.671	263.002	286.028	139.764	145.673	167.68
Threonine_synthase_(EC_4.2.3.1)	1926.58	2046.21	2101.43	2039.23	2074.37	2113.43	1615.21	1492.11	1528.59
Homocitrate_synthase_(EC_2.3.3.14)	0	0	0	0	0	0.756688	0	1.7693	1.08181
2,3,4,5-tetrahydropyridine-2,6-dicarboxylate_N-acetyltransferase_(EC_2.3.1.89)	502.078	442.388	564.042	339.871	281.051	282.245	811.208	669.386	619.875
2,3,4,5-tetrahydropyridine-2,6-dicarboxylate_N-succinyltransferase_(EC_2.3.1.117)	406.333	394.451	375.805	11.2608	7.73536	8.32357	33.1399	25.9498	34.6178
Diaminopimelate_epimerase_alternative_form_predicted_for_S.aureus_(EC_5.1.1.7)	61.884	54.7849	56.2702	173.007	193.384	164.958	252.152	186.367	219.607
LL-diaminopimelate_aminotransferase,_predicted_alternative	0	1.36962	0	0	0	0	0	0	1.08181
Meso-diaminopimelate_D-dehydrogenase_(EC_1.4.1.16)	644.528	694.398	712.756	810.778	875.385	914.08	1128.2	961.321	945.499
N-acetyl-L,L-diaminopimelate_aminotransferase_(EC_2.6.1.-)	755.452	738.226	860.131	101.347	126.344	127.124	109.506	93.773	114.672
N-acetyl-L,L-diaminopimelate_deacetylase_(EC_3.5.1.47)	952.781	876.558	1099.95	2087.34	2016.35	2088.46	1237.7	1432.55	1255.98
N-succinyl-L,L-diaminopimelate_aminotransferase_(EC_2.6.1.17)	0	0	0	0	0	0	0	0	0
N-succinyl-L,L-diaminopimelate_aminotransferase_alternative_(EC_2.6.1.17)	353.79	372.537	319.535	10.2371	7.73536	3.78344	18.7313	13.5647	8.65445
5-aminopentanamidase_(EC_3.5.1.30)	0	0	0	4.09484	0	0	0	1.7693	2.16361
L-beta-lysine_5,6-aminomutase_alpha_subunit_(EC_5.4.3.3)	131.941	145.18	121.249	366.488	451.229	420.719	1548.93	1312.82	1239.75
L-beta-lysine_5,6-aminomutase_beta_subunit_(EC_5.4.3.3)	74.7279	76.6988	83.0656	192.457	219.169	202.036	785.272	682.361	649.084
L-lysine_aminomutase_regulator	0	0	0	8.18967	1.28923	0.756688	12.9678	18.2828	25.9634
L-lysine_permease	206.669	254.75	227.76	176.078	194.673	205.063	138.323	161.007	148.208
Lysine_2,3-aminomutase_(EC_5.4.3.2)	269.721	247.901	245.847	959.216	1044.27	1001.86	1636.82	1289.82	1297.09
Lysine_decarboxylase_(EC_4.1.1.18)	198.496	204.074	212.353	466.811	425.445	406.342	393.357	499.533	495.467
Lysine_decarboxylase,_inducible_(EC_4.1.1.18)	5.83812	6.84811	6.69884	0	0	0	0	0	0
Lysine/cadaverine_antiporter_membrane_protein_CadB	0	2.73924	3.34942	0	0	0	0	0	0
Saccharopine_dehydrogenase_(EC_1.5.1.9)	0	1.36962	0	0	0	0	0	0	0
Saccharopine_dehydrogenase_[NAD+,_L-lysine-forming]_(EC_1.5.1.7)	0	0	0	0	0	0	0	0	0
3,5-diaminohexanoate_dehydrogenase_(EC_1.4.1.11)	89.907	112.309	93.7837	311.208	291.365	286.785	1132.52	963.68	831.909
3-aminobutyrl-CoA_ammonia_lyase_(EC_4.3.1.14)	43.2021	38.3494	44.2123	115.679	122.477	130.15	358.776	350.322	368.896
3-hydroxybutyryl-CoA_dehydratase_(EC_4.2.1.55)	140.115	165.724	176.179	605.012	712.943	645.455	1018.69	967.219	838.4
Acetate_kinase_(EC_2.7.2.1)	2415.81	2684.46	2712.36	2217.35	2508.84	2313.95	2975.39	2359.07	2415.67
Acetoacetyl-CoA_reductase_(EC_1.1.1.36)	2.33525	2.73924	0.669884	3.07113	3.86768	6.05351	8.6452	8.25674	12.9817
Acetyl-CoA_acetyltransferase_(EC_2.3.1.9)	135.444	157.506	150.054	3.07113	7.73536	3.02675	18.7313	8.25674	15.1453
Butyrate-acetoacetate_CoA-transferase_subunit_A_(EC_2.8.3.9)	101.583	106.83	137.996	377.749	446.073	349.59	711.788	657.001	610.139
Butyrate-acetoacetate_CoA-transferase_subunit_B_(EC_2.8.3.9)	121.433	102.722	117.23	324.516	346.802	300.405	759.337	635.18	574.439
1,2-dihydroxy-3-keto-5-methylthiopentene_dioxygenase_(EC_1.13.11.54)	0	0	0	0	0	0	0	0	0
5'-methylthioadenosine_nucleosidase_(EC_3.2.2.16)	1171.13	1125.83	1129.42	1091.27	1094.55	1063.15	1249.23	1186.61	1128.32
5-methyltetrahydropteroyltriglutamate--homocysteine_methyltransferase_(EC_2.1.1.14)	2557.09	2691.31	2762.6	637.771	886.988	705.234	402.002	334.988	398.105
5-methylthioribose_kinase_(EC_2.7.1.100)	15.1791	19.1747	9.37837	205.766	261.713	226.25	74.9251	107.338	98.4444
Adenosylhomocysteinase_(EC_3.3.1.1)	343.281	338.296	327.573	501.618	519.558	556.166	296.818	301.371	271.533
Cystathionine_beta-lyase_(EC_4.4.1.8)	374.807	371.167	352.359	168.912	216.59	127.124	72.0433	57.7972	46.5177
Homocysteine_S-methyltransferase_(EC_2.1.1.10)	335.108	351.993	383.843	17.4031	12.8923	41.6179	2.88173	6.48744	8.65445
Methylthioribose-1-phosphate_isomerase_(EC_5.3.1.23)	189.155	221.879	185.558	566.111	623.986	684.046	648.39	576.203	627.448
Methylthioribulose-1-phosphate_dehydratase_(EC_4.2.1.109)	0	0	0	0	0	0	0	0	1.08181
S-adenosylmethionine_synthetase_(EC_2.5.1.6)	2219.65	2472.17	2338.56	2395.48	2613.26	2606.79	3239.07	2625.05	2540.08
5,10-methylenetetrahydrofolate_reductase_(EC_1.5.1.20)	1439.68	1531.24	1503.22	723.762	836.708	856.571	427.937	365.066	458.686
5-methyltetrahydrofolate--homocysteine_methyltransferase_(EC_2.1.1.13)	1739.76	2140.72	1993.57	2275.71	2432.77	2689.27	1301.1	1079.27	1124
Archaeal_S-adenosylmethionine_synthetase_(EC_2.5.1.6)	1.16762	0	0	0	0	0	0	0	0
Cystathionine_beta-lyase,_type_II_(EC_4.4.1.8)	10.5086	5.47849	13.3977	0	0	0	0	1.7693	0
Cystathionine_gamma-synthase_(EC_2.5.1.48)	893.232	897.102	986.069	51.1855	82.5105	91.5593	63.3981	48.9507	61.663
Duplicated_ATPase_component_MtsB_of_energizing_module_of_methionine-regulated_ECF_transporter	463.546	464.302	528.538	309.16	375.165	270.894	331.399	255.959	297.497
Homoserine_O-acetyltransferase_(EC_2.3.1.31)	492.737	542.37	442.793	19.4505	10.3138	16.6471	14.4087	17.693	19.4725
Homoserine_O-succinyltransferase_(EC_2.3.1.46)	944.607	1146.37	1080.52	834.323	866.361	964.778	691.616	616.897	683.702
Methionine_ABC_transporter_ATP-binding_protein	2985.61	3047.41	3177.93	2438.48	2479.18	2654.46	1891.86	1690.27	1843.4
Methionine_ABC_transporter_permease_protein	997.15	877.927	933.148	592.728	558.235	559.949	409.206	423.453	483.568
Methionine_ABC_transporter_substrate-binding_protein	1780.63	1787.36	1887.06	1166	1189.96	1221.3	743.487	753.133	762.674
Methionine_repressor_MetJ	36.1963	35.6102	39.5231	0	0	0	0	0	0
Methionine_synthase_activation_domain_(EC_2.1.1.13)	209.005	236.945	199.625	227.263	275.895	286.785	69.1616	99.6707	78.9719
Methionine_transporter_MetT	567.465	651.94	553.994	1242.78	1217.03	1160	864.52	939.5	977.953
O-acetylhomoserine_sulfhydrylase_(EC_2.5.1.49)	5.83812	2.73924	6.02895	0	0	0	0	0	0
O-succinylhomoserine_sulfhydrylase_(EC_2.5.1.48)	2167.11	2348.9	2339.23	1559.11	1749.48	1819.84	1206.01	1144.15	1099.12
Predicted_regulator_of_methionine_metabolism,_ArsR_family	0	0	0	1.02371	0	0	0	0	0
S-adenosylhomocysteine_nucleosidase_(EC_3.2.2.9)	5.83812	1.36962	3.34942	23.5453	23.2061	27.2408	23.0539	18.8726	22.7179
S-ribosylhomocysteine_lyase_(EC_4.4.1.21)	697.071	816.294	783.764	519.021	527.294	529.682	778.068	624.564	619.875
SAM-dependent_methlytransferase_YrrT	26.8553	15.0658	26.1255	64.4937	43.8337	49.1848	14.4087	14.7442	21.6361
Substrate-specific_component_MtsA_of_methionine-regulated_ECF_transporter	207.837	168.463	196.946	116.703	143.104	107.45	105.183	81.9777	95.199
Transcriptional_activator_MetR	186.82	201.334	190.917	1.02371	1.28923	0	0	0	0
Transmembrane_component_MtsC_of_energizing_module_of_methionine-regulated_ECF_transporter	219.513	179.42	255.226	138.201	172.756	142.257	172.904	128.569	136.308
2-Oxobutyrate_oxidase,_putative	0	0	0	0	0	0	0	0	0
Methionine_gamma-lyase_(EC_4.4.1.11)	67.7221	75.3292	82.3957	337.824	395.793	360.184	1089.3	885.241	834.073
Pyruvate_dehydrogenase_E1_component_(EC_1.2.4.1)	1041.52	1097.07	1026.93	12.2845	14.1815	5.29682	24.4947	25.9498	10.8181
Pyruvate-flavodoxin_oxidoreductase_(EC_1.2.7.-)	2894.54	3488.43	3118.31	6643.87	7851.39	8182.07	9093.31	6976.36	6838.1
2-hydroxy-3-keto-5-methylthiopentenyl-1-phosphate_phosphatase_related_protein	0	0	0	1.02371	1.28923	0	0	0.589767	1.08181
5'-methylthioadenosine_phosphorylase_(EC_2.4.2.28)	186.82	169.833	209.674	53.2329	47.7014	62.0485	50.4303	47.1814	37.8632
Biosynthetic_Aromatic_amino_acid_aminotransferase_alpha_(EC_2.6.1.57)	518.425	516.347	501.743	1357.44	1525.16	1585.26	1095.06	884.061	923.863
Glutamine-dependent_2-keto-4-methylthiobutyrate_transaminase	120.265	104.091	168.811	0	0	0	8.6452	1.7693	0
Biosynthetic_Aromatic_amino_acid_aminotransferase_beta_(EC_2.6.1.57)	282.565	278.033	258.575	7.16596	5.15691	3.78344	14.4087	14.7442	15.1453
Chorismate_mutase_(EC_5.4.99.5)	5.83812	5.47849	3.34942	0	0	0	0	0	0
Cyclohexadienyl_dehydratase_(EC_4.2.1.51)(EC_4.2.1.91)	2.33525	5.47849	0	6.14226	1.28923	2.27007	0	0	0
Periplasmic_aromatic_amino_acid_aminotransferase_beta_precursor_(EC_2.6.1.57)	5.83812	6.84811	4.68919	0	0	0	0	0	0
Cobalt-zinc-cadmium_resistance_protein_CzcA	1032.18	1108.02	1104.64	1106.63	1062.32	1145.63	4541.61	3733.82	3222.7
Cobalt/zinc/cadmium_efflux_RND_transporter,_membrane_fusion_protein,_CzcB_family	0	0	0	0	0	0	0	0	0
Glutamine_synthetase_(EC_6.3.1.2),_putative	0	0	0	0	0	0	0	0	0
Heavy_metal_RND_efflux_outer_membrane_protein,_CzcC_family	18.682	1.36962	0	9.21338	0	0.756688	0	2.35907	2.16361
Nitrogen_regulatory_protein_P-II	116.762	102.722	121.249	28.6639	9.02459	7.56688	10.0861	18.2828	14.0635
Gamma-DL-glutamyl_hydrolase_PgsS_(EC_3.4.19.-),_catalyzes_PGA_release	0	0	0	4.09484	0	0	0	0	1.08181
Gamma-glutamyltranspeptidase_(EC_2.3.2.2)	415.674	442.388	412.648	714.549	638.167	780.146	321.313	380.4	373.223
Gamma-glutamyltranspeptidase_PgsD/CapD_(EC_2.3.2.2),_catalyses_PGA_anchorage_to_peptidoglycan	0	0	0.669884	85.9916	25.7845	39.3478	43.226	63.1051	36.7814
Transition_state_regulatory_protein_AbrB	0	0	0	0	0	0	0	0	0
4-aminobutyraldehyde_dehydrogenase_(EC_1.2.1.19)	140.115	130.114	131.297	737.071	749.041	673.453	914.95	843.957	956.317
ABC_transporter,_periplasmic_spermidine_putrescine-binding_protein_PotD_(TC_3.A.1.11.1)	927.093	934.082	924.439	955.121	880.542	929.213	852.993	899.985	861.118
Arginine/ornithine_antiporter	0	8.21773	3.34942	23.5453	51.5691	34.8077	20.1721	21.2316	5.40903
Carboxynorspermidine_decarboxylase,_putative_(EC_4.1.1.-)	512.587	642.352	602.895	632.652	720.678	749.878	1221.85	985.501	878.427
Carboxynorspermidine_dehydrogenase,_putative_(EC_1.1.1.-)	702.909	898.472	827.306	700.217	743.884	844.464	1218.97	970.167	937.926
Probable_spermidine/putrescine_substrate_binding_protein_in_Mollicutes	1.16762	0	0	0	0	0	0	0	0
Probable_two-component_sensor,_near_polyamine_transporter	1.16762	0	0	17.4031	0	0	0	11.7953	16.2271
Putrescine_ABC_transporter_putrescine-binding_protein_PotF_(TC_3.A.1.11.2)	311.755	321.861	286.71	0	0	0.756688	0	1.17953	2.16361
Putrescine_transport_ATP-binding_protein_PotA_(TC_3.A.1.11.1)	1033.35	1091.59	1103.3	1565.25	1806.21	1716.17	1782.35	1576.45	1659.49
Putrescine_transport_ATP-binding_protein_PotG_(TC_3.A.1.11.2)	182.149	167.094	182.878	58.3514	68.329	49.9414	33.1399	34.2065	19.4725
Putrescine_transport_system_permease_protein_PotH_(TC_3.A.1.11.2)	117.93	132.853	119.909	10.2371	5.15691	6.8102	5.76347	5.89767	2.16361
Putrescine_transport_system_permease_protein_PotI_(TC_3.A.1.11.2)	102.751	97.2431	101.822	5.11855	2.57845	0.756688	1.44087	5.30791	4.32723
Putrescine/proton_symporter,_putrescine/ornithine_antiporter_PotE	324.599	401.299	407.959	136.153	121.187	149.068	34.5808	52.4893	37.8632
S-adenosylmethionine_decarboxylase_proenzyme_(EC_4.1.1.50),_prokaryotic_class_1A	142.45	161.615	164.122	55.2803	95.4028	89.2892	15.8495	12.3851	18.3907
S-adenosylmethionine_decarboxylase_proenzyme_(EC_4.1.1.50),_prokaryotic_class_1B	72.3926	36.9798	41.5328	47.0906	36.0984	45.4013	27.3765	34.7963	28.127
Spermidine_N1-acetyltransferase_(EC_2.3.1.57)	147.121	138.332	128.618	286.639	263.002	248.951	172.904	222.932	223.934
Spermidine_Putrescine_ABC_transporter_permease_component_PotB_(TC_3.A.1.11.1)	646.863	671.114	643.758	736.047	730.992	758.959	690.175	700.644	751.856
Spermidine_Putrescine_ABC_transporter_permease_component_potC_(TC_3.A.1.11.1)	582.644	584.828	635.72	677.696	687.158	745.338	769.423	756.672	814.6
Transcriptional_regulator,_luxR_family,_associated_with_agmatine_catabolism	16.3467	16.4355	12.7278	5.11855	1.28923	0	0	1.7693	3.24542
Transcriptional_regulator,_MerR_family,_near_polyamine_transporter	102.751	99.9824	87.0849	233.406	230.772	219.44	285.292	281.319	285.597
DUF742_protein,_component_of_G-protein-coupled_receptor_(GPCR)_system	1.16762	0	0	0	0	0	0	0	0
1-pyrroline-4-hydroxy-2-carboxylate_deaminase_(EC_3.5.4.22)	0	0	0.669884	0	0	0	0	0	0
Aldehyde_dehydrogenase_(EC_1.2.1.3)_in_4-hydroxyproline_catabolic_gene_cluster	0	0	0	0	0	0	0	0	0
D-amino_acid_dehydrogenase_(EC_1.4.99.1)_family_protein_in_hydroxy-L-proline_catabolic_cluster	1.16762	6.84811	4.68919	0	0	0	0	0	0
D-amino-acid_oxidase_(EC_1.4.3.3)	0	0	0	1.02371	0	0	0	0	0
D-proline_reductase,_26_kDa_subunit_(EC_1.21.4.1)	31.5258	38.3494	41.5328	143.319	210.144	175.552	83.5703	96.1321	74.6447
D-proline_reductase,_45_kDa_subunit_(EC_1.21.4.1)	234.692	176.681	165.461	394.128	491.196	397.261	211.807	244.753	273.697
Dipeptidyl_peptidase_IV_in_4-hydroxyproline_catabolic_gene_cluster	0	0	0	0	0	0	4.3226	6.48744	6.49084
Ketoglutarate_semialdehyde_dehydrogenase_(EC_1.2.1.26)	0	1.36962	0	0	0	0	0	0	0
L-Proline/Glycine_betaine_transporter_ProP	14.0115	16.4355	14.7374	12.2845	5.15691	2.27007	5.76347	7.66698	12.9817
Microbial_collagenase,_secreted_(EC_3.4.24.3)	0	0	0	0	0	0	0	0	0
Predicted_regulator_PutR_for_proline_utilization,_GntR_family	17.5143	20.5443	16.0772	269.236	135.369	111.99	181.549	225.291	245.57
Proline_dehydrogenase_(EC_1.5.99.8)_(Proline_oxidase)	2.33525	0	0	0	0	0	0	0	0
Proline_iminopeptidase_(EC_3.4.11.5)	602.494	542.37	508.442	391.057	376.454	399.532	443.787	352.091	412.168
ProQ:_influences_osmotic_activation_of_compatible_solute_ProP	31.5258	42.4583	32.1544	0	0	0	0	0	1.08181
Similar_to_eukaryotic_Peptidyl_prolyl_4-hydroxylase,_alpha_subunit_(EC_1.14.11.2)	1.16762	0	1.33977	0	0	0	0	0	0
Gamma-aminobutyrate:alpha-ketoglutarate_aminotransferase_(EC_2.6.1.19)	33.8611	20.5443	11.388	38.901	27.0738	24.9707	5.76347	10.6158	11.8999
Putrescine_importer	0	0	1.33977	14.3319	9.02459	14.3771	12.9678	14.7442	9.73626
Sarcosine_oxidase_alpha_subunit_(EC_1.5.3.1)	96.9127	110.939	109.191	534.376	549.211	630.322	685.852	657.001	738.874
Sarcosine_oxidase_beta_subunit_(EC_1.5.3.1)	0	4.10886	2.67953	0	0	0	0	0	0
Sarcosine_oxidase_gamma_subunit_(EC_1.5.3.1)	0	0	1.33977	0	0	0	0	0	0
Phosphate_acetyltransferase_(EC_2.3.1.8)	2108.73	2118.8	2157.7	1701.4	1972.52	1870.53	2619.5	2182.73	2126.83
Predicted_functional_analog_of_homoserine_kinase_(EC_2.7.1.-)	61.884	46.5671	64.3088	513.902	634.3	641.672	462.518	385.708	381.878
5-aminolevulinate_synthase_(EC_2.3.1.37)	2.33525	4.10886	0	0	0	0	0	0	0
Amine_oxidase_[flavin-containing]_(EC_1.4.3.4)	1.16762	0	0	0	0	0	0	0	0
L-allo-threonine_aldolase_(EC_2.1.2.1)	0	0	0	0	0	0	0	0	0
low-specificity_D-threonine_aldolase	7.00574	2.73924	4.68919	9.21338	9.02459	6.05351	2.88173	2.35907	4.32723
Threonine_dehydrogenase_and_related_Zn-dependent_dehydrogenases	361.963	367.059	362.407	663.364	526.005	652.265	716.111	549.074	565.785
Transcriptional_regulator_GabR_of_GABA_utilization_(GntR_family_with_aminotransferase-like_domain)	1.16762	0	0	0	0	0	0	0	0
Aminodeoxychorismate_lyase_(EC_4.1.3.38)	1345.1	1358.66	1435.56	156.628	199.83	245.167	512.948	493.046	391.614
Anthranilate_phosphoribosyltransferase_(EC_2.4.2.18)	1124.42	1179.24	1199.76	191.434	230.772	233.06	132.56	125.031	78.9719
Anthranilate_synthase,_amidotransferase_component_(EC_4.1.3.27)	232.357	199.965	225.081	116.703	127.633	151.338	53.3121	71.3619	72.481
Anthranilate_synthase,_aminase_component_(EC_4.1.3.27)	1509.74	1638.07	1607.05	225.216	305.547	326.133	187.313	185.777	183.907
Indole-3-glycerol_phosphate_synthase_(EC_4.1.1.48)	1041.52	1187.46	1140.81	121.821	179.203	164.958	102.302	104.389	102.772
Para-aminobenzoate_synthase,_amidotransferase_component_(EC_2.6.1.85)	791.649	777.945	761.658	162.77	175.335	188.415	641.186	505.431	443.541
Para-aminobenzoate_synthase,_aminase_component_(EC_2.6.1.85)	649.199	636.874	707.397	292.781	302.968	370.777	799.681	710.67	630.693
Phosphoribosylanthranilate_isomerase_(EC_5.3.1.24)	520.76	519.087	548.635	116.703	131.501	138.474	85.0111	104.389	78.9719
Tryptophan_synthase_alpha_chain_(EC_4.2.1.20)	913.081	927.234	955.924	179.149	183.07	232.303	181.549	159.237	141.717
Tryptophan_synthase_beta_chain_(EC_4.2.1.20)	1965.11	2220.16	2305.07	711.478	840.576	883.812	652.712	576.793	538.74
3-hydroxyanthranilate_3,4-dioxygenase_(EC_1.13.11.6)	0	0	0	0	0	0	0	0	0
Kynureninase_(EC_3.7.1.3)	0	0	0	1.02371	0	0	0	0.589767	0
Kynurenine_3-monooxygenase_(EC_1.14.13.9)	0	0	0	0	0	0	0	0	0
Acting_phosphoribosylanthranilate_isomerase_(EC_5.3.1.24)	141.282	95.8735	93.1138	3.07113	3.86768	0.756688	8.6452	3.5386	12.9817
Tryptophan_synthase_beta_chain_like_(EC_4.2.1.20)	296.576	315.013	334.942	898.817	968.21	912.566	704.584	604.512	574.439
Allophanate_hydrolase_(EC_3.5.1.54)	0	0	0	0	0	0	0	0	0
Eukaryotic-type_low-affinity_urea_transporter	19.8496	13.6962	8.70849	7.16596	6.44614	0.756688	10.0861	3.5386	7.57265
HupE-UreJ_family_metal_transporter	0	1.36962	0	0	0	0	0	0	0
Partial_urea_carboxylase_(EC_6.3.4.6)	0	0	0	0	0	0	0	0	0
Partial_urea_carboxylase_2_(EC_6.3.4.6)	0	0	0	0	0	0	0	0	0
Urea_ABC_transporter,_ATPase_protein_UrtD	1.16762	0	0	1.02371	0	0	0	0.589767	0
Urea_ABC_transporter,_ATPase_protein_UrtE	5.83812	0	0	19.4505	0	0	2.88173	18.8726	14.0635
Urea_ABC_transporter,_urea_binding_protein	0	0	0	1.02371	0	0	0	0	0
Urea_carboxylase_(EC_6.3.4.6)	0	2.73924	0.669884	1.02371	1.28923	0.756688	1.44087	2.35907	0
Urea_carboxylase-related_ABC_transporter,_ATPase_protein	1.16762	1.36962	0	14.3319	5.15691	8.32357	10.0861	4.12837	5.40903
Urea_channel_UreI	26.8553	32.8709	35.5038	0	0	0	0	0	0
Urease_accessory_protein_UreD	94.5775	83.5469	100.483	1.02371	5.15691	0.756688	10.0861	5.89767	4.32723
Urease_accessory_protein_UreE	51.3754	54.7849	62.9691	0	0	1.51338	4.3226	4.71814	4.32723
Urease_accessory_protein_UreF	79.3984	104.091	86.415	1.02371	2.57845	2.27007	2.88173	4.71814	8.65445
Urease_accessory_protein_UreG	79.3984	72.5899	83.7355	2.04742	0	0	1.44087	7.07721	7.57265
Urease_alpha_subunit_(EC_3.5.1.5)	218.346	213.661	227.091	5.11855	7.73536	3.78344	18.7313	10.026	10.8181
Urease_beta_subunit_(EC_3.5.1.5)	35.0287	47.9367	33.4942	1.02371	2.57845	2.27007	2.88173	2.35907	3.24542
Urease_gamma_subunit_(EC_3.5.1.5)	38.5316	43.8279	37.5135	0	1.28923	1.51338	7.20433	1.17953	3.24542
Arabinose_sensor_protein	0	0	0	0	0	0	0	1.17953	2.16361
Histidine_kinase_in_an_arabinose_sensing_sensor	1.16762	0	1.33977	1.02371	5.15691	2.27007	0	2.94884	2.16361
L-arabinose_transport_ATP-binding_protein_AraG_(TC_3.A.1.2.2)	65.3869	53.4152	55.6003	187.339	150.84	189.929	152.732	149.211	125.49
L-arabinose_transport_system_permease_protein_(TC_3.A.1.2.2)	39.6992	38.3494	33.4942	62.4463	38.6768	43.8879	43.226	51.3098	35.6996
L-arabinose-binding_periplasmic_protein_precursor_AraF_(TC_3.A.1.2.2)	40.8668	35.6102	35.5038	90.0864	77.3536	108.963	74.9251	77.2595	91.9536
Response_regulator_for_an_arabinose_sensor	4.67049	0	0	1.02371	0	0.756688	0	1.17953	2.16361
Transcriptional_repressor_of_arabinoside_utilization_operon,_GntR_family	11.6762	5.47849	5.35907	162.77	137.947	126.367	57.6347	84.9265	85.4627
(GlcNAc)2_ABC_transporter,_ATP-binding_component_1	0	0	0	0	0	0	0	0	0
Chitin_catabolic_cascade_sensor_histidine_kinase_ChiS	0	0	0	0	0	0	1.44087	2.94884	1.08181
2-ketogluconate_kinase_(EC_2.7.1.13)	0	0	0	0	0	0	0	0	0
2-Methylcitrate_dehydratase_AcnD	0	0	0	0	0	0	0	0	0
Alpha-mannosidase_(EC_3.2.1.24)	1078.88	1217.59	1424.17	290.733	321.018	345.05	112.388	116.184	113.59
PTS_system,_2-O-alpha-mannosyl-D-glycerate-specific_IIB_component	1.16762	0	0	0	0	0	0	0	0
2,3-butanediol_dehydrogenase,_R-alcohol_forming,_(R)-_and_(S)-acetoin-specific_(EC_1.1.1.4)	398.16	410.886	418.677	4.09484	1.28923	3.02675	2.88173	2.35907	2.16361
2,3-butanediol_dehydrogenase,_S-alcohol_forming,_(R)-acetoin-specific_(EC_1.1.1.4)	171.641	173.942	215.033	0	1.28923	0	0	1.17953	1.08181
2,3-butanediol_dehydrogenase,_S-alcohol_forming,_(S)-acetoin-specific_(EC_1.1.1.76)	2.33525	2.73924	2.00965	0	0	0	0	0	0
Acetoin_(diacetyl)_reductase_(EC_1.1.1.5)	0	0	0	0	0	0	0	2.94884	2.16361
Acetoin_catabolism_protein_X	0	0	0	8.18967	1.28923	6.05351	1.44087	10.026	10.8181
Acetoin_dehydrogenase_E1_component_alpha-subunit_(EC_1.2.4.-)	467.049	416.365	449.492	289.71	322.307	301.162	278.087	251.831	275.861
Acetoin_dehydrogenase_E1_component_beta-subunit_(EC_1.2.4.-)	739.105	743.704	758.978	283.567	373.876	323.863	289.614	231.189	237.997
Acetolactate_synthase,_catabolic_(EC_2.2.1.6)	112.092	83.5469	102.492	120.798	152.129	108.963	89.3337	58.387	68.1538
Alpha-acetolactate_decarboxylase_(EC_4.1.1.5)	326.934	336.927	359.728	132.058	137.947	107.45	76.3659	55.4381	76.8083
Dihydrolipoamide_acetyltransferase_component_(E2)_of_acetoin_dehydrogenase_complex_(EC_2.3.1.-)	646.863	625.917	699.359	346.014	407.396	304.945	324.195	261.267	320.215
Dihydrolipoamide_dehydrogenase_of_acetoin_dehydrogenase_(EC_1.8.1.4)	927.093	991.606	1031.62	452.479	475.725	422.989	414.97	402.811	451.113
Transcriptional_activator_of_acetoin_dehydrogenase_operon_AcoR	3.50287	1.36962	1.33977	18.4268	11.603	13.6204	21.613	13.5647	20.5543
3-hydroxybutyryl-CoA_dehydrogenase_(EC_1.1.1.157)	94.5775	76.6988	99.8127	380.82	332.621	382.884	315.55	360.348	388.369
Acetoacetate_decarboxylase_(EC_4.1.1.4)	0	0	0	0	0	0	0	0.589767	0
Acetoacetate_metabolism_regulatory_protein_AtoC	0	0	0	17.4031	10.3138	16.6471	20.1721	23.5907	27.0452
Acetyl-CoA:acetoacetyl-CoA_transferase,_alpha_subunit_(EC_2.8.3.8)	30.3582	26.0228	10.0483	243.643	202.409	188.415	136.882	197.572	180.662
Acetyl-CoA:acetoacetyl-CoA_transferase,_beta_subunit_(EC_2.8.3.8)	1.16762	0	0	10.2371	3.86768	9.08026	21.613	7.66698	11.8999
Alcohol_dehydrogenase_(EC_1.1.1.1)	3303.21	3330.92	3571.82	2714.88	2792.47	2777.05	2175.71	2134.37	2305.33
NADH-dependent_butanol_dehydrogenase_(EC_1.1.1.-)	0	0	0	0	0	0	1.44087	2.94884	1.08181
NADH-dependent_butanol_dehydrogenase_A_(EC_1.1.1.-)	152.959	136.962	113.21	1336.96	1342.09	1366.58	1319.83	1068.66	1113.18
NADH-dependent_butanol_dehydrogenase_B_(EC_1.1.1.-)	0	0	1.33977	3.07113	1.28923	1.51338	1.44087	4.12837	2.16361
Dihydrolipoamide_acetyltransferase_component_of_pyruvate_dehydrogenase_complex_(EC_2.3.1.12)	853.533	783.423	760.318	175.054	197.252	236.087	46.1077	63.1051	57.3358
Dihydrolipoamide_dehydrogenase_of_pyruvate_dehydrogenase_complex_(EC_1.8.1.4)	414.506	516.347	430.065	58.3514	33.5199	40.8612	14.4087	27.7191	36.7814
L-lactate_dehydrogenase_(EC_1.1.1.27)	1137.27	1066.94	1125.4	1028.83	1079.08	1160	600.841	540.227	566.867
Pyruvate_decarboxylase_(EC_4.1.1.1)	4.67049	1.36962	2.00965	0	2.57845	0	0	0	0
Pyruvate_dehydrogenase_E1_component_alpha_subunit_(EC_1.2.4.1)	159.964	168.463	160.102	8.18967	3.86768	13.6204	11.5269	18.8726	18.3907
Pyruvate_dehydrogenase_E1_component_beta_subunit_(EC_1.2.4.1)	140.115	147.919	126.608	8.18967	3.86768	6.05351	118.151	111.466	189.316
3-hydroxybutyrate_dehydrogenase_(EC_1.1.1.30)	0	0	0	0	0	0	0	0.589767	1.08181
Ferredoxin-like_protein	4.67049	4.10886	7.36872	37.8772	33.5199	33.2943	18.7313	24.7702	24.8816
Ferredoxin-like_protein_FixX	2.33525	1.36962	2.67953	1.02371	1.28923	3.02675	2.88173	0	1.08181
Ferredoxin-like_protein_YdiT	17.5143	13.6962	13.3977	0	0	0	0	0	0
Probable_electron_transfer_flavoprotein-quinone_oxidoreductase_FixC_(EC_1.5.5.-)	126.103	76.6988	68.998	33.7824	36.0984	68.102	51.8712	28.3088	47.5995
2-oxoglutarate_dehydrogenase_E1_component_(EC_1.2.4.2)	718.088	735.487	748.93	1.02371	5.15691	5.29682	1.44087	0.589767	4.32723
2-oxoglutarate_oxidoreductase,_gamma_subunit_(EC_1.2.7.3)	84.0689	80.8077	66.3185	278.449	292.655	298.135	525.916	467.686	440.295
Aconitate_hydratase_2_(EC_4.2.1.3)	342.114	435.54	405.28	13.3082	12.8923	15.8905	5.76347	1.17953	11.8999
ATP-citrate_(pro-S-)_-lyase_(EC_2.3.3.8)	0	0	0	1.02371	0	0	0	0	0
Citrate_lyase_alpha_chain_(EC_4.1.3.6)	555.789	625.917	609.594	641.866	609.804	735.501	432.26	475.353	465.177
Citrate_lyase_beta_chain_(EC_4.1.3.6)	389.986	435.54	383.173	825.11	841.865	842.194	487.013	428.171	419.741
Citrate_lyase_gamma_chain,_acyl_carrier_protein_(EC_4.1.3.6)	2.33525	0	0	5.11855	0	0	0	0.589767	3.24542
Dihydrolipoamide_dehydrogenase_of_2-oxoglutarate_dehydrogenase_(EC_1.8.1.4)	275.559	265.707	289.39	195.528	221.747	178.578	224.775	234.138	279.106
Dihydrolipoamide_succinyltransferase_component_(E2)_of_2-oxoglutarate_dehydrogenase_complex_(EC_2.3.1.61)	900.237	851.905	692.66	20.4742	32.2307	16.6471	50.4303	33.027	38.945
Fumarate_hydratase_class_I_(EC_4.2.1.2)	116.762	123.266	110.531	112.608	105.717	138.474	1354.41	1111.71	954.153
Fumarate_hydratase_class_I,_aerobic_(EC_4.2.1.2)	302.414	367.059	337.621	320.421	342.934	409.368	469.722	490.687	518.185
Fumarate_hydratase_class_I,_anaerobic_(EC_4.2.1.2)	460.044	527.304	518.49	568.159	609.804	679.506	446.669	328.5	297.497
Fumarate_hydratase_class_II_(EC_4.2.1.2)	816.169	814.925	747.59	304.042	308.125	283.758	240.625	268.344	255.306
Malate_dehydrogenase_(EC_1.1.1.37)	1007.66	1105.28	1036.98	603.988	629.143	671.183	1203.12	993.168	1020.14
Malate:quinone_oxidoreductase_(EC_1.1.5.4)	265.05	299.947	312.836	0	1.28923	1.51338	0	0	0
Putative_Dihydrolipoamide_dehydrogenase_(EC_1.8.1.4)	117.93	109.57	123.259	34.8061	41.2553	29.5109	37.4625	37.1553	28.127
Putative_malate_dehydrogenase_(EC_1.1.1.37),_similar_to_archaeal_MJ1425	1.16762	0	0.669884	7.16596	3.86768	2.27007	5.76347	11.7953	8.65445
Succinate_dehydrogenase_flavoprotein_subunit_(EC_1.3.99.1)	2172.95	2498.19	2343.25	1502.81	1722.41	1777.46	2760.7	2148.52	1880.18
Succinate_dehydrogenase_iron-sulfur_protein_(EC_1.3.99.1)	895.567	1069.67	1016.21	648.008	627.854	663.616	1038.86	866.368	828.664
Succinyl-CoA_ligase_[ADP-forming]_alpha_chain_(EC_6.2.1.5)	552.286	543.74	460.88	78.8256	72.1967	62.8051	175.786	115.005	136.308
Succinyl-CoA_ligase_[ADP-forming]_beta_chain_(EC_6.2.1.5)	800.99	768.358	661.175	74.7308	114.741	108.963	181.549	142.134	176.334
Transcriptional_regulator_of_succinyl_CoA_synthetase_operon	2.33525	0	0	1.02371	0	0	0	1.7693	1.08181
CsoS1D-associated_protein_3	0	0	0	0	0	0	0	0	1.08181
NADH-ubiquinone_oxidoreductase_chain_L_(EC_1.6.5.3)	1385.97	1524.39	1247.32	359.322	353.248	359.427	518.712	444.685	456.522
Nucleoside_5-triphosphatase_RdgB_(dHAPTP,_dITP,_XTP-specific)_(EC_3.6.1.15)	1562.28	1658.61	1752.42	1110.72	1193.82	1106.28	1341.45	1276.85	1283.02
probable_RuBisCo-expression_protein_CbbX	36.1963	32.8709	19.4266	81.8967	48.9906	41.6179	27.3765	28.3088	35.6996
Ribulose_bisphosphate_carboxylase_(EC_4.1.1.39)	11.6762	8.21773	14.7374	0	0	0	0	0	0
Ribulose_bisphosphate_carboxylase_large_chain_(EC_4.1.1.39)	1.16762	0	0	0	0	0	0	0.589767	0
RuBisCO_operon_transcriptional_regulator	21.0172	10.957	18.0869	17.4031	6.44614	12.8637	7.20433	13.5647	8.65445
RuBisCO_operon_transcriptional_regulator_CbbR	0	0	0	0	0	0	0	0	0
Xanthosine/inosine_triphosphate_pyrophosphatase	11.6762	10.957	7.36872	0	0	1.51338	0	0	0
Cyclomaltodextrin_glucanotransferase_(EC_2.4.1.19)	5.83812	1.36962	2.67953	72.6834	59.3044	76.4255	10.0861	5.89767	16.2271
Maltose/maltodextrin_ABC_transporter,_substrate_binding_periplasmic_protein_MalE	756.62	731.378	842.714	589.657	712.943	631.078	378.948	369.194	404.596
putative_esterase	294.241	287.62	350.349	80.873	74.7752	94.5861	41.7851	90.2344	78.9719
Carbonic_anhydrase_(EC_4.2.1.1)	686.562	701.246	694	42.9958	46.4122	81.7224	482.69	455.3	348.342
Carboxysome_protein_CcmL	10.5086	0	0	1.02371	0	0	0	0.589767	3.24542
Chloride_channel_protein	0	0	1.33977	3.07113	2.57845	4.54013	2.88173	2.94884	4.32723
High-affnity_carbon_uptake_protein_Hat/HatR	42.0344	13.6962	18.7567	23.5453	9.02459	6.05351	7.20433	25.9498	28.127
6-phospho-beta-glucosidase_(EC_3.2.1.86)	456.541	445.127	491.025	1139.39	1164.17	1159.25	550.411	406.94	517.104
6-phospho-beta-glucosidase_ascB_(EC_3.2.1.86)	1.16762	5.47849	0	0	0	0.756688	0	0	0
AscBF_operon_repressor	0	0	0	1.02371	0	0	0	1.17953	2.16361
Beta-glucanase_precursor_(EC_3.2.1.73)	11.6762	9.58735	5.35907	6.14226	10.3138	5.29682	2.88173	7.07721	11.8999
Beta-glucosidase_(EC_3.2.1.21)	1340.43	1335.38	1384.65	1862.13	1890.01	1921.23	1827.02	1723.89	1546.98
Beta-glucoside_ABC_transport_system,_ATP-binding_protein_2	0	0	0	0	0	0	0	0.589767	1.08181
Beta-glucoside_ABC_transport_system,_permease_protein_2	0	0	0	0	0	0	0	0	0
Beta-glucoside_bgl_operon_antiterminator,_BglG_family	221.848	130.114	174.17	248.761	185.649	183.119	148.409	197.572	226.098
Cellobiose_phosphorylase_(EC_2.4.1.-)	0	0	0.669884	70.6359	48.9906	55.9949	87.8929	70.1823	67.072
Cellobiose_phosphotransferase_system_YdjC-like_protein	120.265	134.223	90.4343	90.0864	92.8243	94.5861	59.0755	25.9498	57.3358
Endo-beta-1,3-1,4_glucanase_(Licheninase)_(EC_3.2.1.73)	0	0	0	0	1.28923	0	0	0	0
Glucose_ABC_transporter,_ATP-binding_component	2.33525	2.73924	0	1.02371	2.57845	0.756688	1.44087	4.12837	5.40903
Laminarinase_(EC_3.2.1.39)	1.16762	0	0	0	0	0	0	0	1.08181
Outer_surface_protein_of_unknown_function,_cellobiose_operon	120.265	76.6988	88.4246	142.296	139.237	147.554	61.9573	47.7712	57.3358
Periplasmic_beta-glucosidase_(EC_3.2.1.21)	25.6877	23.2836	18.0869	181.197	183.07	174.795	170.022	180.469	135.226
Predicted_aldo/keto_reductase_in_CelR_regulon,_COG4989	0	0	0	0	0	0	0	0	0
Predicted_beta-glucoside_transporter,_GPH_family	1.16762	1.36962	3.34942	2.04742	2.57845	2.27007	5.76347	9.43628	1.08181
Predicted_beta-glucoside-regulated_ABC_transport_system,_permease_component_1,_COG1175	0	0	0	0	0	0	0	0	0
Predicted_beta-glucoside-regulated_ABC_transport_system,_permease_component_2,_COG0395	0	0	0	0	0	0	0	0	0
Predicted_beta-glucoside-regulated_ABC_transport_system,_sugar_binding_component,_COG1653	0	0	0	0	0	0	0	0	1.08181
Predicted_cellobiose_ABC_transport_system,_ATP-binding_protein_1	0	0	0	1.02371	0	0	0	0	0
Predicted_dehydrogenase_in_CelR_regulon,_COG0673	0	0	0	0	0	0	0	0	0
Predicted_regulator_of_cellobiose_and_glucan_utilization,_LacI_family	0	0	0	0	0	0	0	0	1.08181
PTS_system,_arbutin-,_cellobiose-,_and_salicin-specific_IIBC_component_(EC_2.7.1.69)	0	0	0	0	0	0	0	0	0
PTS_system,_beta-glucoside-specific_IIA_component	59.5488	47.9367	50.2413	177.102	186.938	186.145	73.4842	79.0288	86.5445
PTS_system,_beta-glucoside-specific_IIB_component_(EC_2.7.1.69)	142.45	104.091	119.239	188.363	185.649	146.041	95.0972	130.339	143.88
PTS_system,_cellobiose-specific_IIA_component_(EC_2.7.1.69)	119.098	78.0684	86.415	107.489	97.9813	84.7491	51.8712	55.4381	65.9902
PTS_system,_cellobiose-specific_IIB_component_(EC_2.7.1.69)	98.0803	75.3292	71.0077	196.552	171.467	136.204	60.5164	87.8754	95.199
PTS_system,_cellobiose-specific_IIC_component_(EC_2.7.1.69)	514.922	461.562	537.247	735.023	808.345	596.271	425.056	398.683	471.668
PTS_system,_diacetylchitobiose-specific_IIB_component_(EC_2.7.1.69)	4.67049	8.21773	2.67953	0	0	0	0	0	0
PTS_system,_diacetylchitobiose-specific_IIC_component_(EC_2.7.1.69)	0	0	1.33977	1.02371	0	0	0	0.589767	0
Transcriptional_antiterminator_of_lichenan_operon,_BglG_family	126.103	82.1773	106.512	120.798	46.4122	103.666	15.8495	40.694	36.7814
Beta-glucuronidase_(EC_3.2.1.31)	43.2021	43.8279	24.7857	105.442	121.187	111.99	46.1077	17.693	58.4176
Glucuronide_transporter_UidB	8.17336	16.4355	9.37837	3.07113	2.57845	1.51338	0	2.35907	4.32723
Transcriptional_repressor_UidR	0	0	0	0	0	0	0	0	0
Pyruvate_formate-lyase_(EC_2.3.1.54)	4284.01	4912.83	4962.5	3929	4580.62	4401.66	2946.57	2271.78	2536.84
Fructose-1,6-bisphosphatase,_GlpX_type_(EC_3.1.3.11)	414.506	465.671	410.639	418.697	416.42	435.096	442.346	372.733	403.514
Fructose-1,6-bisphosphatase,_type_I_(EC_3.1.3.11)	269.721	280.772	269.963	34.8061	30.9414	40.1045	11.5269	25.9498	16.2271
Fructose-bisphosphate_aldolase_class_I_(EC_4.1.2.13)	158.797	146.549	165.461	466.811	550.5	569.786	1100.82	976.065	843.809
Fructose-bisphosphate_aldolase_class_II_(EC_4.1.2.13)	1995.47	1968.15	1989.55	1794.56	1896.45	1959.82	1682.93	1489.16	1491.81
NAD(P)-dependent_glyceraldehyde_3-phosphate_dehydrogenase_archaeal_(EC_1.2.1.59)	0	0	0	39.9247	19.3384	46.158	15.8495	25.36	30.2906
NAD-dependent_glyceraldehyde-3-phosphate_dehydrogenase_(EC_1.2.1.12)	1826.16	1928.43	1890.41	2326.89	2532.04	2632.52	3093.54	2500.02	2369.16
NADPH-dependent_glyceraldehyde-3-phosphate_dehydrogenase_(EC_1.2.1.13)	231.189	269.815	255.226	1.02371	0	1.51338	0	0	0
Phosphoglycerate_kinase_(EC_2.7.2.3)	2262.85	2540.65	2402.87	2435.4	2718.98	2685.49	3110.83	2714.7	2682.88
Phosphoribulokinase_(EC_2.7.1.19)	0	0	0	0	0	0	0	0	0
Ribose_5-phosphate_isomerase_A_(EC_5.3.1.6)	458.876	456.084	474.948	68.5885	82.5105	75.6688	40.3443	30.0781	20.5543
Ribose_5-phosphate_isomerase_B_(EC_5.3.1.6)	588.482	597.155	529.878	877.319	794.164	830.844	997.08	986.091	922.781
Ribulose-1,5-bisphosphate_carboxylase,_Type_III_(EC_4.1.1.39)	3.50287	0	2.00965	0	0	0	0	0	0
Ribulose-phosphate_3-epimerase_(EC_5.1.3.1)	1109.24	1123.09	1152.87	1214.12	1358.85	1268.21	1546.05	1388.31	1342.52
Transketolase_(EC_2.2.1.1)	859.371	872.449	847.403	1009.38	1021.07	1091.14	2201.64	1847.74	1584.85
Transketolase,_C-terminal_section_(EC_2.2.1.1)	293.073	362.95	344.99	346.014	381.611	349.59	384.711	462.967	475.995
Transketolase,_N-terminal_section_(EC_2.2.1.1)	237.028	287.62	282.021	318.374	311.993	331.43	370.303	418.735	414.332
Triosephosphate_isomerase_(EC_5.3.1.1)	2023.49	2136.61	2096.07	1780.23	2003.46	1862.97	2188.68	1879	1880.18
NADH_dehydrogenase_(EC_1.6.99.3)	1036.85	1040.91	987.409	1328.77	1516.13	1519.43	923.595	694.156	703.174
Alpha-glucosidase_SusB_(EC_3.2.1.20)	1105.74	1235.4	1150.86	311.208	354.537	407.855	583.551	510.149	399.187
Outer_membrane_protein_SusE	2.33525	1.36962	1.33977	3.07113	3.86768	0.756688	0	2.35907	5.40903
Outer_membrane_protein_SusF	86.4041	56.1545	42.8726	44.0195	30.9414	27.9975	53.3121	75.4902	71.3992
SusD,_outer_membrane_protein	1426.84	1512.06	1453.65	373.654	332.621	336.726	523.035	513.687	408.923
Alpha-N-acetylglucosaminidase_(EC_3.2.1.50)	9.34099	9.58735	4.0193	189.386	188.227	180.092	180.108	201.7	180.662
Beta-hexosaminidase_(EC_3.2.1.52)	4515.2	4863.53	4791.01	2875.6	2681.59	2832.29	3192.96	2774.86	2634.2
Chitin_binding_protein	32.6934	1.36962	6.02895	100.324	19.3384	28.7542	18.7313	62.5154	51.9267
Chitinase_(EC_3.2.1.14)	81.7336	52.0456	55.6003	143.319	78.6428	83.9924	106.624	239.446	214.198
Glucosamine-6-phosphate_deaminase_(EC_3.5.99.6)	1399.98	1592.87	1452.31	2091.44	2158.17	2308.66	3321.2	2824.99	2600.66
Glucosamine-6-phosphate_deaminase_[isomerizing],_alternative_(EC_3.5.99.6)	12.8439	10.957	12.7278	11.2608	12.8923	4.54013	0	6.48744	3.24542
N-acetyl_glucosamine_transporter,_NagP	143.618	123.266	119.239	247.738	275.895	272.408	82.1294	47.1814	71.3992
N-Acetyl-D-glucosamine_ABC_transport_system_ATP-binding_protein	0	0	0	4.09484	0	0.756688	0	0	2.16361
N-Acetyl-D-glucosamine_ABC_transport_system,_permease_protein_1	185.652	194.486	167.471	466.811	306.836	377.588	243.506	301.371	331.033
N-Acetyl-D-glucosamine_ABC_transport_system,_permease_protein_2	59.5488	43.8279	36.1737	88.039	50.2799	84.7491	132.56	165.725	201.216
N-Acetyl-D-glucosamine_ABC_transport_system,_sugar-binding_protein	112.092	90.395	81.7258	437.124	299.101	389.695	259.356	251.831	275.861
N-Acetyl-D-glucosamine_permease_2,_possible	4.67049	0	0	1.02371	0	1.51338	2.88173	1.7693	2.16361
N-acetylglucosamine_kinase_of_eukaryotic_type_(EC_2.7.1.59)	3.50287	0	0.669884	4.09484	0	0	1.44087	10.026	12.9817
N-acetylglucosamine_regulated_methyl-accepting_chemotaxis_protein	0	0	0	0	0	0	0	0	0
N-acetylglucosamine_related_transporter,_NagX	30.3582	20.5443	19.4266	490.357	453.808	504.711	255.033	244.164	253.143
N-acetylglucosamine-6-phosphate_deacetylase_(EC_3.5.1.25)	1268.04	1269.64	1339.77	1329.8	1296.96	1226.59	658.476	655.232	690.193
N-acetylglucosamine-6P-responsive_transcriptional_repressor_NagC,_ROK_family	23.3525	19.1747	14.0676	0	0	0.756688	0	5.30791	2.16361
N-acetylglucosamine-regulated_TonB-dependent_outer_membrane_receptor	0	0	0	0	0	0	0	0	0
Predicted_chitobiose_ABC_transport_system_II,_permease_protein_2	0	0	0	1.02371	1.28923	0.756688	4.3226	5.30791	4.32723
Predicted_chitobiose_ABC_transport_system_II,_sugar-binding_protein	0	0	0	1.02371	0	0	0	0	0
Predicted_chitobiose_ABC_transport_system,_permease_protein_1	0	0	1.33977	0	0	1.51338	0	0.589767	1.08181
Predicted_chitobiose_ABC_transport_system,_sugar-binding_protein	16.3467	15.0658	12.7278	44.0195	39.966	51.4548	8.6452	10.6158	22.7179
Predicted_N-acetyl-glucosamine_kinase_2,_ROK_family_(EC_2.7.1.59)	45.5373	15.0658	16.0772	0	0	0	0	1.17953	0
Predicted_transcriptional_regulator_of_N-Acetylglucosamine_utilization,_GntR_family	73.5603	45.1975	37.5135	173.007	109.584	119.557	60.5164	169.853	179.58
Predicted_transcriptional_regulator_of_N-Acetylglucosamine_utilization,_LacI_family	0	0	0	0	0	0	0	0	0
PTS_system,_N-acetylglucosamine-specific_IIA_component	15.1791	2.73924	1.33977	1.02371	0	0.756688	2.88173	1.7693	2.16361
PTS_system,_N-acetylglucosamine-specific_IIB_component_(EC_2.7.1.69)	527.766	554.697	543.276	251.832	310.704	284.515	152.732	113.825	129.817
Sensor_kinase_CitA,_DpiB_(EC_2.7.3.-)	1.16762	0	0	0	0	0.756688	0	0	0
Transcriptional_regulatory_protein_CitB,_DpiA	0	0	0	0	0	0	0	0	0
Phosphoenolpyruvate_carboxykinase_[GTP]_(EC_4.1.1.32)	391.154	371.167	296.758	32.7587	41.2553	34.051	30.2582	33.6167	33.536
Transaldolase_(EC_2.2.1.2)	608.332	614.96	595.527	529.258	527.294	512.278	1027.34	860.471	829.746
NADP-dependent_malic_enzyme_(EC_1.1.1.40)	1524.92	1783.25	1640.55	1631.79	1692.76	1819.84	2432.18	1857.18	1893.16
Isocitrate_lyase_(EC_4.1.3.1)	3.50287	5.47849	11.388	3.07113	0	4.54013	0	0	0
D-allose_ABC_transporter,_ATPase_component	1.16762	4.10886	4.68919	13.3082	12.8923	19.6739	110.947	63.1051	108.181
D-allose_ABC_transporter,_permease_component	2.33525	0	2.00965	9.21338	7.73536	2.27007	14.4087	26.5395	51.9267
D-allose_ABC_transporter,_substrate-binding_component	2.33525	1.36962	1.33977	8.18967	3.86768	6.05351	33.1399	48.9507	68.1538
D-allose_kinase_(EC_2.7.1.55)	0	2.73924	1.33977	16.3793	5.15691	9.08026	4.3226	4.71814	5.40903
D-allose-6-phosphate_isomerase_(EC_5.3.1.-)	0	0	0.669884	0	0	0	0	0.589767	1.08181
D-allulose-6-phosphate_3-epimerase_(EC_5.1.3.-),_row_id_1016	0	2.73924	1.33977	4.09484	7.73536	4.54013	4.3226	2.94884	4.32723
D-allulose-6-phosphate_3-epimerase_(EC_5.1.3.-),_row_id_846	0	0	0	17.4031	14.1815	12.8637	10.0861	16.5135	30.2906
PTS_system,_D-allose-specific_IIB_component_(EC_2.7.1.69)	0	0	0	0	0	0	0	0	0
Transcriptional_regulator_of_D-allose_utilization,_LacI_family	2.33525	0	0	33.7824	15.4707	15.8905	11.5269	13.5647	21.6361
Transcriptional_regulator_of_D-allose_utilization,_RpiR_family	0	0	0	0	0	0	0	0	0
2-dehydro-3-deoxyglucarate_aldolase_(EC_4.1.2.20)	0	0	0	0	0	0	0	0	0
2-hydroxy-3-oxopropionate_reductase_(EC_1.1.1.60)	128.439	87.6558	122.589	365.464	389.347	436.609	416.41	335.578	406.759
D-galactarate_dehydratase_(EC_4.2.1.42)	3.50287	1.36962	1.33977	62.4463	43.8337	78.6956	181.549	134.467	152.535
D-galactarate_permease	0	1.36962	0	0	0	0.756688	0	0.589767	1.08181
D-glucarate_permease	0	0	0	17.4031	3.86768	7.56688	2.88173	2.35907	2.16361
D-glycerate_2-kinase_(EC_2.7.1.-)	5.83812	4.10886	7.36872	141.272	101.849	102.91	151.291	145.083	183.907
D-glycerate_transporter_(predicted)	204.334	216.4	198.955	223.169	195.963	226.25	270.883	232.368	262.879
Glucarate_dehydratase_(EC_4.2.1.40)	8.17336	1.36962	6.02895	123.869	122.477	155.121	112.388	126.21	88.7081
Predicted_D-glucarate_or_D-galactorate_regulator,_GntR_family	0	0	0	0	0	0	0	0.589767	0
Sugar_diacid_utilization_regulator_SdaR	35.0287	26.0228	40.193	244.667	135.369	215.656	116.71	129.749	118.999
2-dehydro-3-deoxygalactonokinase_(EC_2.7.1.58)	0	0	0	26.6164	14.1815	6.05351	7.20433	10.026	12.9817
2-dehydro-3-deoxyphosphogalactonate_aldolase_(EC_4.1.2.21)	0	0	0	0	0	0	0	0	1.08181
D-galactonate_transporter	4.67049	0	1.33977	52.2092	59.3044	45.4013	2.88173	10.6158	11.8999
Galactonate_dehydratase_(EC_4.2.1.6)	0	0	0	2.04742	2.57845	0.756688	1.44087	0.589767	3.24542
2-dehydro-3-deoxygluconate_kinase_(EC_2.7.1.45)	119.098	142.441	146.705	1050.33	1110.02	1169.08	834.262	675.284	626.366
2-dehydro-3-deoxyphosphogluconate_aldolase_(EC_4.1.2.14)	108.589	106.83	87.7548	546.661	580.152	524.385	378.948	313.756	300.742
2-deoxy-D-gluconate_3-dehydrogenase_(EC_1.1.1.125)	42.0344	32.8709	40.8629	376.725	418.999	377.588	340.044	311.987	263.961
2-keto-3-deoxygluconate_permease_(KDG_permease)	57.2135	42.4583	47.5617	28.6639	20.6276	16.6471	50.4303	57.2074	60.5812
4-deoxy-L-threo-5-hexosulose-uronate_ketol-isomerase_(EC_5.3.1.17)	33.8611	39.719	24.1158	191.434	190.806	205.819	180.108	174.571	173.089
5-keto-D-gluconate_5-reductase_(EC_1.1.1.69)	0	0	0	0	0	0	1.44087	2.35907	1.08181
6-phosphogluconate_dehydrogenase,_decarboxylating_(EC_1.1.1.44)	1517.91	1629.85	1646.57	618.32	631.721	649.239	858.756	654.642	680.456
Alcohol_dehydrogenase,_zinc-containing	140.115	102.722	113.21	0	0	0.756688	0	0	0
Alpha-1,4-digalacturonate_ABC_transporter,_permease_protein_1	0	0	0	4.09484	5.15691	7.56688	2.88173	1.7693	2.16361
Alpha-1,4-digalacturonate_ABC_transporter,_permease_protein_2	1.16762	0	0	3.07113	2.57845	15.1338	1.44087	5.89767	4.32723
Alpha-1,4-digalacturonate_ABC_transporter,_substrate-binding_protein	1.16762	0	0	11.2608	0	7.56688	2.88173	8.25674	2.16361
Alpha-glucosidase_(EC_3.2.1.20)	293.073	246.532	206.994	645.961	661.373	733.988	371.744	347.963	337.524
Alpha-glucuronidase_(EC_3.2.1.139)	0	0	0	2.04742	0	3.02675	0	3.5386	3.24542
Altronate_dehydratase_(EC_4.2.1.7)	14.0115	6.84811	14.7374	76.7782	85.089	84.7491	36.0217	35.386	34.6178
Altronate_oxidoreductase_(EC_1.1.1.58)	18.682	12.3266	24.7857	32.7587	32.2307	36.321	27.3765	33.6167	41.1087
D-mannonate_oxidoreductase_(EC_1.1.1.57)	39.6992	38.3494	38.8533	601.941	495.063	572.057	416.41	347.963	393.778
Endo-1,4-beta-xylanase_A_precursor_(EC_3.2.1.8)	169.305	120.527	129.288	676.672	630.432	595.514	511.508	436.428	514.94
Exopolygalacturonate_lyase_(EC_4.2.2.9)	0	0	0	6.14226	0	0	0	1.7693	2.16361
Galacturan_1,4-alpha-galacturonidase_(EC_3.2.1.67)	0	0	0	0	0	0	0	1.7693	0
Gluconokinase_(EC_2.7.1.12)	107.421	97.2431	91.7741	63.47	50.2799	81.7224	41.7851	76.6698	60.5812
Glucuronide_permease	0	0	0	7.16596	0	0	0	2.35907	8.65445
Hexuronate_transporter	26.8553	19.1747	20.7664	484.214	560.814	538.762	256.474	224.701	192.562
Hexuronate_utilization_operon_transcriptional_repressor_ExuR	3.50287	2.73924	4.68919	59.3751	37.3876	32.5376	28.8173	35.386	37.8632
Mannonate_dehydratase_(EC_4.2.1.8)	54.8783	64.3722	44.8822	585.562	609.804	722.638	515.83	313.756	407.841
Novel_D-mannonate_dehydrogenase_(EC_1.1.1.57)	11.6762	17.8051	6.69884	49.138	39.966	55.2383	66.2799	86.6958	71.3992
Novel_D-tagaturonate_epimerase	0	0	0	0	0	0	4.3226	2.35907	3.24542
Oligogalacturonate_lyase_(EC_4.2.2.6)	0	0	0	27.6401	28.363	24.9707	14.4087	15.9237	28.127
Pectate_lyase_precursor_(EC_4.2.2.2)	3.50287	10.957	5.35907	1.02371	2.57845	0.756688	0	0.589767	0
Pectin_degradation_protein_KdgF	0	0	0	19.4505	9.02459	14.3771	20.1721	26.5395	30.2906
Pectinesterase_(EC_3.1.1.11)	0	0	0	0	0	0	0	0	0
Polygalacturonase_(EC_3.2.1.15)	43.2021	43.8279	44.2123	171.983	95.4028	117.287	110.947	175.751	130.899
Predicted_2-keto-3-deoxygluconate-responsive_regulator_of_glucuronate_utilization,_IclR_family	0	0	0	2.04742	0	0	0	0.589767	4.32723
Predicted_D-glucuronide-specific_TRAP_transporter,_large_transmembrane_component	0	0	0	0	0	0	0	0	0
Predicted_D-glucuronide-specific_TRAP_transporter,_small_transmembrane_component	1.16762	0	1.33977	0	0	0	0	0	0
Predicted_D-glucuronide-specific_TRAP_transporter,_substrate-binding_component	0	0	0	0	0	0	0	1.17953	0
Rhamnogalacturonides_degradation_protein_RhiN	26.8553	32.8709	19.4266	212.932	123.766	161.931	122.474	155.109	147.126
Transcriptional_regulator_KdgR,_KDG_operon_repressor	2.33525	0	0	60.3988	38.6768	36.321	12.9678	55.4381	44.3541
Uronate_isomerase_(EC_5.3.1.12)	65.3869	46.5671	48.9015	634.7	571.128	711.287	461.077	390.426	397.023
Uxu_operon_transcriptional_regulator	0	0	0	1.02371	0	0	0	0	0
Xylan_oligosaccharide_ABC_transporter,_ATP-binding_protein_2	0	0	0	0	0	0	0	0.589767	0
2,5-diketo-D-gluconate_reductase_A_(EC_1.1.1.274)	0	0	0	0	0	0.756688	0	0	1.08181
2,5-diketo-D-gluconic_acid_reductase_B_(EC_1.1.1.274)	11.6762	1.36962	0	0	0	0	0	0	0
2-ketoaldonate_reductase,_broad_specificity_(EC_1.1.1.215)_(EC_1.1.1.-)	0	0	0	0	1.28923	0	0	0	1.08181
Gluconate_operon_transcriptional_repressor	0	0	0	0	0	0	0	1.7693	1.08181
Gluconate_permease	25.6877	31.5013	31.4845	85.9916	77.3536	71.8854	48.9895	65.4642	53.0085
Gluconate_permease,_Bsu4004_homolog	8.17336	0	2.00965	0	0	0.756688	0	1.17953	2.16361
Gluconate_transporter_family_protein	17.5143	12.3266	0.669884	6.14226	1.28923	5.29682	4.3226	15.334	7.57265
Gluconate_utilization_system_Gnt-I_transcriptional_repressor	16.3467	5.47849	13.3977	0	0	0	0	1.17953	0
Glucose_1-dehydrogenase_(EC_1.1.1.47)	8.17336	1.36962	7.36872	3.07113	0	0	0	7.07721	8.65445
Glucose_dehydrogenase,_PQQ-dependent_(EC_1.1.5.2)	0	0	0	0	0	0	0	0	0
High-affinity_gluconate_transporter_GntT	10.5086	10.957	12.7278	2.04742	0	3.78344	1.44087	0	0
Hypothetical_oxidoreductase_YqhD_(EC_1.1.-.-)	3.50287	2.73924	0	8.18967	6.44614	11.3503	4.3226	10.6158	14.0635
L-idonate_5-dehydrogenase_(EC_1.1.1.264)	3.50287	1.36962	1.33977	0	0	0	0	0	0
L-idonate,_D-gluconate,_5-keto-D-gluconate_transporter	0	1.36962	0	0	0	0	0	0	0
Low-affinity_gluconate/H+_symporter_GntU	135.444	171.203	178.189	0	0	0	0	0	0
Predicted_gluconate_TRAP_family_transporter,_DctM_subunit	0	0	0	0	0	0.756688	0	0	0
Mannose-6-phosphate_isomerase_(EC_5.3.1.8)	949.278	897.102	986.069	958.192	966.92	981.425	1394.76	1235.56	1149.96
Predicted_nucleoside_ABC_transporter,_ATP-binding_component	70.0574	73.9596	73.6872	110.561	73.4859	85.5058	171.463	176.34	274.779
Predicted_nucleoside_ABC_transporter,_permease_1_component	0	0	0	1.02371	0	0	14.4087	16.5135	30.2906
Predicted_nucleoside_ABC_transporter,_permease_2_component	0	0	0	2.04742	5.15691	3.02675	5.76347	4.71814	3.24542
Predicted_nucleoside_ABC_transporter,_substrate-binding_component	45.5373	9.58735	14.7374	8.18967	0	0	12.9678	40.1042	53.0085
Predicted_regulator_of_ribose_utilization,_LacI_family	0	0	0	1.02371	0	0	0	0	0
Ribokinase_(EC_2.7.1.15)	779.972	719.051	716.106	1022.69	865.071	931.484	651.272	811.52	728.056
Ribose_ABC_transport_system,_ATP-binding_protein_RbsA_(TC_3.A.1.2.1)	706.412	761.51	740.221	1282.71	1103.58	1390.04	974.026	1019.71	860.036
Ribose_ABC_transport_system,_high_affinity_permease_RbsD_(TC_3.A.1.2.1)	86.4041	86.2861	103.162	37.8772	29.6522	24.9707	30.2582	39.5144	32.4542
Ribose_ABC_transport_system,_periplasmic_ribose-binding_protein_RbsB_(TC_3.A.1.2.1)	180.982	202.704	202.975	170.959	109.584	137.717	103.742	162.186	138.471
Ribose_ABC_transport_system,_permease_protein_RbsC_(TC_3.A.1.2.1)	435.523	413.626	344.99	701.241	515.691	548.599	358.776	576.793	522.513
Ribose_operon_repressor	37.3639	34.2405	30.8146	140.248	58.0152	51.4548	40.3443	186.956	184.989
Ribose/xylose/arabinose/galactoside_ABC-type_transport_systems,_ATP-binding_protein_(EC_3.6.3.17)	0	1.36962	0.669884	2.04742	7.73536	4.54013	208.926	115.005	176.334
Ribose/xylose/arabinose/galactoside_ABC-type_transport_systems,_periplasmic_sugar_binding_protein	0	0	0	1.02371	0	0	128.237	90.8242	111.426
Ribose/xylose/arabinose/galactoside_ABC-type_transport_systems,_permease_component_1	1.16762	0	0.669884	5.11855	1.28923	3.78344	125.355	69.5926	115.753
Ribose/xylose/arabinose/galactoside_ABC-type_transport_systems,_permease_component_2	0	0	0	3.07113	1.28923	2.27007	116.71	71.9516	101.69
Glucitol_operon_activator_protein	70.0574	56.1545	97.1331	0	0	0	0	0.589767	1.08181
Glucitol_operon_repressor	0	0	0	0	0	0	0	0.589767	0
L-sorbose_1-phosphate_reductase_(EC_1.1.1.-)	0	0	0.669884	0	1.28923	0	2.88173	8.25674	0
PTS_system,_glucitol/sorbitol-specific_IIB_component_and_second_of_two_IIC_components_(EC_2.7.1.69)	159.964	215.031	204.984	89.0627	108.295	94.5861	47.5486	35.386	38.945
PTS_system,_sorbose-specific_IIB_component_(EC_2.7.1.69)	3.50287	0	0	1.02371	0	0	0	0	0
Putative_transcriptional_regulator_of_sorbose_uptake_and_utilization_genes	1.16762	0	2.00965	2.04742	2.57845	3.78344	0	14.7442	15.1453
Sorbitol_operon_transcription_regulator	255.709	283.512	369.776	72.6834	50.2799	53.7249	21.613	69.5926	90.8718
Sorbitol-6-phosphate_2-dehydrogenase_(EC_1.1.1.140)	175.143	132.853	153.403	3.07113	2.57845	3.02675	14.4087	11.7953	20.5543
6-phosphofructokinase_(EC_2.7.1.11)	1547.1	1727.09	1639.21	2221.45	2501.1	2436.54	1963.9	1636.01	1792.55
D-tagatose_3-epimerase_(EC_5.3.1.-)	0	2.73924	0.669884	157.651	118.609	144.528	86.452	79.6186	84.3809
Galactitol_utilization_operon_repressor	0	0	0	0	0	0	0	0	0
Galactitol-1-phosphate_5-dehydrogenase_(EC_1.1.1.251)	53.7107	42.4583	34.1641	32.7587	27.0738	37.0777	44.6669	61.9256	64.9084
Predicted_galactitol_operon_regulator_(Transcriptional_antiterminator),_BglG_family	32.6934	49.3064	39.5231	56.304	10.3138	16.6471	24.4947	37.7451	37.8632
PTS_system,_galactitol-specific_IIA_component_(EC_2.7.1.69)	33.8611	8.21773	12.0579	17.4031	19.3384	18.1605	24.4947	26.5395	23.7997
PTS_system,_galactitol-specific_IIB_component_(EC_2.7.1.69)	26.8553	19.1747	12.0579	10.2371	7.73536	9.08026	24.4947	23.0009	29.2088
PTS_system,_galactitol-specific_IIC_component_(EC_2.7.1.69)	126.103	94.5039	115.89	72.6834	67.0398	49.1848	172.904	139.185	140.635
Tagatose_1,6-bisphosphate_aldolase_(EC_4.1.2.40)	618.84	598.525	688.64	222.145	370.008	270.894	185.872	177.52	233.67
Tagatose-1-phosphate_kinase_TagK	35.0287	15.0658	18.7567	2.04742	3.86768	0.756688	27.3765	18.8726	25.9634
Tagatose-6-phosphate_kinase_(EC_2.7.1.144)	420.344	417.735	474.278	107.489	109.584	118.8	121.033	92.5935	129.817
Tagatose-6-phosphate_kinase_GatZ_(EC_2.7.1.144)	0	0	0	6.14226	0	1.51338	18.7313	15.9237	20.5543
Deoxyribonucleoside_regulator_DeoR_(transcriptional_repressor)	73.5603	65.7418	48.2316	4.09484	0	0.756688	15.8495	47.7712	47.5995
Deoxyribose_operon_repressor,_DeoR_family	2.33525	4.10886	2.67953	7.16596	1.28923	3.78344	1.44087	14.1544	10.8181
Deoxyribose-phosphate_aldolase_(EC_4.1.2.4)	1216.66	1202.53	1212.49	1155.77	1144.83	1211.46	1883.21	1558.76	1558.88
Nucleoside_permease_NupC	103.918	136.962	113.88	0	0	0.756688	0	0	0
Phosphopentomutase_(EC_5.4.2.7)	758.955	854.644	920.42	463.74	471.857	550.113	337.163	288.396	284.515
Purine_nucleoside_phosphorylase_(EC_2.4.2.1)	1973.28	2044.84	2051.18	2271.61	2477.89	2397.19	3429.26	2929.37	2849.48
Putative_deoxyribonuclease_YjjV	273.224	305.426	275.322	159.699	117.32	143.771	570.583	527.842	395.941
Putative_deoxyribose-specific_ABC_transporter,_ATP-binding_protein	659.707	594.416	740.891	363.417	482.171	422.989	623.895	441.736	565.785
Putative_deoxyribose-specific_ABC_transporter,_permease_protein	646.863	667.006	730.843	176.078	230.772	248.951	175.786	197.572	260.715
Pyrimidine-nucleoside_phosphorylase_(EC_2.4.2.2)	980.803	939.56	990.758	835.347	978.523	877.002	855.875	740.158	803.782
Thymidine_phosphorylase_(EC_2.4.2.4)	162.3	147.919	121.919	10.2371	3.86768	6.8102	17.2904	11.2056	10.8181
Dihydroxyacetone_kinase,_ATP-dependent_(EC_2.7.1.29)	5.83812	8.21773	6.69884	24.569	19.3384	24.214	25.9356	35.386	23.7997
Phosphoenolpyruvate-dihydroxyacetone_phosphotransferase_(EC_2.7.1.121),_ADP-binding_subunit_DhaL	133.109	106.83	117.23	105.442	140.526	159.661	96.5381	114.415	102.772
Phosphoenolpyruvate-dihydroxyacetone_phosphotransferase_(EC_2.7.1.121),_dihydroxyacetone_binding_subunit_DhaK	224.184	238.314	227.76	266.164	272.027	328.403	219.012	163.366	159.026
Phosphoenolpyruvate-dihydroxyacetone_phosphotransferase_(EC_2.7.1.121),_subunit_DhaM	120.265	99.9824	78.3764	76.7782	67.0398	76.4255	51.8712	61.9256	59.4994
Putative_dihydroxyacetone_kinase_(EC_2.7.1.29),_ADP-binding_subunit	12.8439	4.10886	1.33977	51.1855	15.4707	31.0242	21.613	53.0791	48.6813
Putative_dihydroxyacetone_kinase_(EC_2.7.1.29),_dihydroxyacetone_binding_subunit	28.023	34.2405	23.4459	128.987	72.1967	108.206	102.302	100.85	104.935
Aldose_1-epimerase_(EC_5.1.3.3)	832.515	888.884	915.061	1536.59	1638.61	1766.11	1597.92	1172.46	1228.93
L-ribulose-5-phosphate_4-epimerase_(EC_5.1.3.4)	189.155	216.4	196.276	325.54	317.15	256.517	208.926	221.163	205.543
N-acetylmannosamine-6-phosphate_2-epimerase_(EC_5.1.3.9)	569.8	594.416	614.953	413.579	403.528	410.882	278.087	246.523	275.861
N-acylglucosamine_2-epimerase_(EC_5.1.3.8)	468.217	467.041	389.872	691.004	760.644	813.44	453.873	356.22	342.933
UDP-glucose_4-epimerase_(EC_5.1.3.2)	2454.34	2558.45	2566.99	2641.17	2737.03	2668.84	2900.46	2509.46	2544.41
UDP-N-acetylglucosamine_4-epimerase_(EC_5.1.3.7)	0	0	1.33977	0	0	0	0	0	0
2,3-bisphosphoglycerate-independent_phosphoglycerate_mutase_(EC_5.4.2.1)	888.561	995.715	998.127	1186.48	1382.05	1322.69	1190.16	1062.76	1114.26
2,3-bisphosphoglycerate-independent_phosphoglycerate_mutase,_archaeal_type_(EC_5.4.2.1)	12.8439	6.84811	10.0483	20.4742	25.7845	9.83695	12.9678	16.5135	8.65445
6-phosphogluconolactonase_(EC_3.1.1.31)	425.015	434.17	454.851	557.922	407.396	350.347	273.765	343.834	346.178
6-phosphogluconolactonase_(EC_3.1.1.31),_eukaryotic_type	235.86	239.684	244.508	54.2566	30.9414	39.3478	34.5808	34.2065	33.536
Aldehyde_dehydrogenase_(EC_1.2.1.3)	377.142	388.972	338.291	667.458	765.801	730.204	873.165	780.262	896.818
Enolase_(EC_4.2.1.11)	2560.6	2791.29	2724.42	2442.57	2904.63	2939.73	3491.22	2806.7	2830.01
Glucokinase_(EC_2.7.1.2)	1210.83	1269.64	1238.61	1227.43	1097.13	1079.79	1363.06	1250.31	1228.93
Gluconate_dehydratase_(EC_4.2.1.39)	17.5143	8.21773	10.7181	144.343	136.658	164.201	291.055	185.777	194.725
Gluconolactonase_(EC_3.1.1.17)	8.17336	9.58735	5.35907	39.9247	27.0738	40.8612	41.7851	47.1814	27.0452
Glucose-6-phosphate_1-dehydrogenase_(EC_1.1.1.49)	1362.62	1386.06	1483.79	571.23	702.629	584.164	531.68	485.379	505.204
Hexokinase_(EC_2.7.1.1)	25.6877	13.6962	26.7953	65.5174	55.4368	43.8879	50.4303	56.6177	56.2539
OpcA,_an_allosteric_effector_of_glucose-6-phosphate_dehydrogenase,_actinobacterial	45.5373	12.3266	15.4073	4.09484	1.28923	3.02675	7.20433	8.84651	6.49084
OpcA,_an_allosteric_effector_of_glucose-6-phosphate_dehydrogenase,_cyanobacterial	0	0	0	0	0	0	0	0	0
Phosphogluconate_dehydratase_(EC_4.2.1.12)	247.536	272.555	260.585	0	0	0	0	0	1.08181
Polyphosphate_glucokinase_(EC_2.7.1.63)	230.022	172.572	150.724	3.07113	10.3138	4.54013	18.7313	15.334	10.8181
Pyruvate_kinase_(EC_2.7.1.40)	2898.04	3083.02	3023.19	2076.08	2465	2245.85	2033.06	1697.94	1794.72
Erythritol_kinase_EryA_(EC_2.7.1.27)	0	0	0	11.2608	0	0	0	8.25674	8.65445
Erythritol_transcriptional_regulator_EryD	0	0	0	0	0	0	0	0	0
Predicted_erythritol_ABC_transporter_1,_permease_component_1	1.16762	0	0.669884	4.09484	2.57845	0	0	2.35907	0
Predicted_erythritol_ABC_transporter_1,_permease_component_2	0	0	0	0	0	0	0	0.589767	0
Predicted_erythritol_ABC_transporter_1,_substrate-binding_component	0	0	0	1.02371	1.28923	1.51338	2.88173	4.12837	2.16361
Predicted_erythritol_ABC_transporter_2,_ATP-binding_component	0	0	0	0	0	0	0	0	0
Predicted_erythritol_ABC_transporter_2,_hypothetical_lipoprotein	0	1.36962	0	0	0	0	0	0	2.16361
Predicted_erythritol_ABC_transporter_2,_permease_component	0	0	0	0	0	0	0	0	0
Predicted_erythritol_ABC_transporter_2,_substrate-binding_component	0	0	0	0	0	0	0	0	0
Acetaldehyde_dehydrogenase,_ethanolamine_utilization_cluster	91.0746	84.9165	130.627	195.528	253.978	248.951	162.818	125.62	156.862
ATP:Cob(I)alamin_adenosyltransferase_(EC_2.5.1.17),_ethanolamine_utilization	24.5201	32.8709	26.7953	56.304	73.4859	74.9122	30.2582	42.4633	45.4359
Ethanolamine_ammonia-lyase_heavy_chain_(EC_4.3.1.7)	92.2422	121.896	120.579	122.845	167.6	131.664	50.4303	33.6167	41.1087
Ethanolamine_ammonia-lyase_light_chain_(EC_4.3.1.7)	60.7164	49.3064	64.9787	64.4937	70.9075	79.4523	12.9678	12.9749	17.3089
Ethanolamine_permease	1.16762	4.10886	2.00965	1.02371	0	1.51338	0	10.026	4.32723
Ethanolamine_two-component_response_regulator	103.918	76.6988	73.0173	1.02371	1.28923	1.51338	1.44087	2.35907	3.24542
Ethanolamine_utilization_protein_EutJ	12.8439	9.58735	10.0483	5.11855	0	0	0	1.7693	1.08181
Ethanolamine_utilization_protein_similar_to_PduL	0	0	0	12.2845	5.15691	2.27007	4.3226	2.35907	2.16361
crotonyl-CoA_reductase	0	0	0	12.2845	10.3138	4.54013	0	2.35907	1.08181
Malate_synthase_(EC_2.3.3.9)	0	1.36962	0	4.09484	2.57845	1.51338	2.88173	0	0
Ethylmalonyl-CoA_epimerase	0	1.36962	0	0	0	0	0	0	0
CoA-acylating_propionaldehyde_dehydrogenase	234.692	272.555	277.332	237.501	282.341	261.814	252.152	230.599	233.67
D-lactate_dehydrogenase_(EC_1.1.1.28)	758.955	765.618	725.484	888.58	1097.13	1016.23	631.099	487.148	519.267
Formate_efflux_transporter_(TC_2.A.44_family)	483.396	514.978	476.287	531.305	498.931	503.955	701.702	731.312	775.655
Lactate_2-monooxygenase_(EC_1.13.12.4)	176.311	235.575	230.44	221.121	305.547	151.338	131.119	130.339	131.98
NAD(P)_transhydrogenase_alpha_subunit_(EC_1.6.1.2)	193.825	239.684	229.1	701.241	697.472	760.472	1352.97	1008.5	1005
NAD(P)_transhydrogenase_subunit_beta_(EC_1.6.1.2)	187.987	220.509	186.228	731.952	631.721	775.606	1602.24	1353.52	1217.03
Pyruvate_formate-lyase_activating_enzyme_(EC_1.97.1.4)	1509.74	1392.9	1452.31	1281.68	1264.73	1246.27	795.358	725.414	828.664
Pyruvate_oxidase_(EC_1.2.3.3)	720.424	676.593	833.335	342.943	470.568	305.702	298.259	192.264	209.87
Pyruvate_oxidase_[ubiquinone,_cytochrome]_(EC_1.2.2.2)	430.853	517.717	422.027	12.2845	10.3138	8.32357	8.6452	2.94884	4.32723
Xylulose-5-phosphate_phosphoketolase_(EC_4.1.2.9)	644.528	719.051	654.476	47.0906	68.329	52.2115	54.7529	53.0791	43.2723
Acetaldehyde_dehydrogenase,_acetylating,_(EC_1.2.1.10)_in_gene_cluster_for_degradation_of_phenols,_cresols,_catechol	0	0	0	0	0	0	0	0	0
Sugar/maltose_fermentation_stimulation_protein_homolog	329.27	327.34	359.728	286.639	270.738	347.32	172.904	162.186	156.862
5-formyltetrahydrofolate_cyclo-ligase_(EC_6.3.3.2)	956.283	839.578	898.314	631.629	582.731	579.623	868.842	920.037	843.809
Dihydrofolate_reductase_(EC_1.5.1.3)	1009.99	1006.67	981.38	726.834	778.693	757.445	1092.18	986.681	983.362
Formate--tetrahydrofolate_ligase_(EC_6.3.4.3)	2712.39	3062.47	2962.23	2284.92	2780.86	2805.04	3808.21	2960.04	2769.42
Formyltetrahydrofolate_deformylase_(EC_3.5.1.10)	180.982	184.899	152.733	18.4268	10.3138	11.3503	10.0861	13.5647	9.73626
Methenyltetrahydrofolate_cyclohydrolase_(EC_3.5.4.9)	669.048	708.094	660.505	752.426	831.551	852.031	1097.94	926.525	934.681
Methylenetetrahydrofolate_dehydrogenase_(NADP+)_(EC_1.5.1.5)	986.642	1017.63	1016.21	856.845	1037.83	904.999	1018.69	830.982	858.954
Thymidylate_synthase_(EC_2.1.1.45)	1618.33	1740.79	1653.94	1222.31	1468.43	1322.69	1976.87	1615.96	1555.64
D-arabino-3-hexulose_6-phosphate_formaldehyde-lyase_(EC_4.1.2.43)	1.16762	0	0	1.02371	1.28923	0	2.88173	6.48744	2.16361
Fructose-bisphosphate_aldolase,_archaeal_class_I_(EC_4.1.2.13)	0	0	0	34.8061	30.9414	34.8077	28.8173	28.3088	23.7997
Glucosamine--fructose-6-phosphate_aminotransferase_[isomerizing]_(EC_2.6.1.16)	3031.15	3285.72	3244.92	2313.58	2513.99	2428.97	2053.23	1993.41	2028.39
Glucose-6-phosphate_isomerase_(EC_5.3.1.9)	3080.19	3293.94	3301.19	2426.19	2938.15	2830.01	3190.08	2606.18	2630.95
Glucose-6-phosphate_isomerase,_archaeal_II_(EC_5.3.1.9)	16.3467	1.36962	4.68919	0	0	0	0	0	0
Putative_pentose_isomerase	0	0	0	1.02371	3.86768	1.51338	0	0	0
related_to_6-phospho-3-hexuloisomerase	0	0	0	2.04742	1.28923	3.02675	8.6452	9.43628	20.5543
Transcriptional_regulator_HxlR,_formaldehyde_assimilation	0	0	0	0	0	0	0	0	1.08181
Alpha-galactosidase_(EC_3.2.1.22)	749.614	795.75	816.588	1083.08	1009.46	1205.4	1873.13	1641.91	1434.48
Glucan_1,6-alpha-glucosidase_(EC_3.2.1.70)	441.362	512.238	606.915	204.742	277.184	162.688	85.0111	83.747	70.3174
Lactose_permease	2.33525	4.10886	1.33977	0	0	0	0	0	0
MSM_(multiple_sugar_metabolism)_operon_regulatory_protein	133.109	79.438	107.181	28.6639	12.8923	27.2408	8.6452	24.1805	27.0452
Multiple_sugar_ABC_transporter,_ATP-binding_protein	681.892	732.747	750.94	758.569	756.776	786.956	576.347	493.046	594.994
Multiple_sugar_ABC_transporter,_membrane-spanning_permease_protein_MsmF	666.713	687.55	710.747	405.389	359.694	420.719	353.012	316.115	363.487
Multiple_sugar_ABC_transporter,_membrane-spanning_permease_protein_MsmG	566.297	525.935	622.992	313.255	257.845	312.512	239.184	202.29	244.488
Multiple_sugar_ABC_transporter,_substrate-binding_protein	888.561	908.059	1046.36	521.068	398.371	522.872	407.765	343.834	394.859
Sucrose_phosphorylase_(EC_2.4.1.7)	588.482	754.661	716.106	505.712	431.891	573.57	239.184	215.855	256.388
Sucrose-6-phosphate_hydrolase_(EC_3.2.1.B3)	2397.13	2314.66	2456.46	728.881	600.78	709.774	550.411	564.997	523.594
Two-component_sensor_kinase_YesM_(EC_2.7.3.-)	158.797	147.919	168.811	125.916	59.3044	82.479	48.9895	66.054	57.3358
1-phosphofructokinase_(EC_2.7.1.56)	762.458	738.226	809.219	359.322	434.47	391.208	280.969	291.935	279.106
Fructokinase_(EC_2.7.1.4)	1737.42	1724.35	1683.42	1013.47	955.317	993.532	657.035	612.768	721.565
Fructose_ABC_transporter,_ATP-binding_component_FrcA	0	0	0	7.16596	1.28923	2.27007	4.3226	1.7693	0
Fructose_ABC_transporter,_permease_component_FrcC	0	0	0	0	0	0	0	0	0
Fructose_ABC_transporter,_substrate-binding_component_FrcB	1.16762	0	0	0	0	0	0	0	0
Fructose_repressor_FruR,_LacI_family	3.50287	8.21773	4.0193	2.04742	1.28923	0	0	0.589767	0
Fructose-specific_phosphocarrier_protein_HPr	67.7221	65.7418	52.9208	1.02371	0	0	1.44087	2.94884	5.40903
Phosphocarrier_protein_of_PTS_system	254.542	142.441	202.305	277.425	204.987	206.576	174.345	185.187	213.116
Phosphoenolpyruvate-protein_phosphotransferase_of_PTS_system_(EC_2.7.3.9)	1890.38	1894.19	1984.2	1286.8	1468.43	1312.1	975.467	872.856	932.517
Predicted_regulator_of_fructose_utilization,_DeoR_family	0	0	0	2.04742	0	0	1.44087	17.693	18.3907
PTS_system,_fructose-specific_IIA_component	10.5086	1.36962	2.00965	1.02371	1.28923	0	0	0	0
PTS_system,_fructose-specific_IIB_component_(EC_2.7.1.69)	1279.72	1255.94	1357.85	882.437	1033.96	874.732	765.1	636.949	741.038
PTS_system,_fructose-specific_IIC_component	0	0	0	0	0	0	0	0	0
Transcriptional_repressor_of_the_fructose_operon,_DeoR_family	392.321	413.626	405.28	256.951	233.35	253.491	188.754	199.341	253.143
Beta-phosphoglucomutase_(EC_5.4.2.6)	377.142	341.036	306.137	376.725	399.66	373.804	239.184	234.138	269.37
Galactokinase_(EC_2.7.1.6)	1015.83	1084.74	1125.4	1340.04	1456.83	1363.55	1701.66	1443.75	1278.7
Galactose-1-phosphate_uridylyltransferase_(EC_2.7.7.10)	918.919	1005.3	1052.39	716.596	714.232	657.562	353.012	363.297	356.996
UDP-glucose_dehydrogenase_(EC_1.1.1.22)	941.104	1118.98	1054.4	1967.57	2124.65	2229.96	2138.25	1801.74	1737.38
Glyoxylate_carboligase_(EC_4.1.1.47)	2.33525	12.3266	4.0193	0	0	0	0	0.589767	0
Hydroxypyruvate_reductase_(EC_1.1.1.81)	42.0344	49.3064	56.2702	28.6639	38.6768	30.2675	763.659	656.411	574.439
Aerobic_glycerol-3-phosphate_dehydrogenase_(EC_1.1.5.3)	0	0	2.00965	1.02371	0	0	0	1.7693	0
Alpha-glycerophosphate_oxidase_(EC_1.1.3.21)	332.773	397.19	449.492	2.04742	0	0.756688	4.3226	1.17953	0
Anaerobic_glycerol-3-phosphate_dehydrogenase_subunit_A_(EC_1.1.5.3)	399.327	414.995	364.417	184.268	215.301	220.196	204.603	162.776	165.516
Anaerobic_glycerol-3-phosphate_dehydrogenase_subunit_B_(EC_1.1.5.3)	256.877	243.793	253.886	51.1855	48.9906	43.8879	37.4625	69.0028	75.7265
GlpG_protein_(membrane_protein_of_glp_regulon)	154.126	152.028	174.84	66.5411	99.2705	68.8587	33.1399	34.7963	47.5995
Glycerol_kinase_(EC_2.7.1.30)	1193.31	1238.14	1254.02	1823.23	2089.84	1993.12	2119.51	1801.74	1857.46
Glycerol_uptake_facilitator_protein	651.534	547.849	610.934	207.813	234.639	231.547	184.431	181.059	152.535
Glycerol_uptake_operon_antiterminator_regulatory_protein	7.00574	6.84811	7.36872	52.2092	33.5199	36.321	41.7851	66.6437	61.663
Glycerol-3-phosphate_ABC_transporter,_ATP-binding_protein_UgpC_(TC_3.A.1.1.3)	84.0689	87.6558	68.3281	7.16596	1.28923	1.51338	20.1721	12.3851	6.49084
Glycerol-3-phosphate_ABC_transporter,_periplasmic_glycerol-3-phosphate-binding_protein_(TC_3.A.1.1.3)	108.589	84.9165	92.4439	425.863	225.615	283.758	155.614	198.162	215.28
Glycerol-3-phosphate_ABC_transporter,_permease_protein_UgpA_(TC_3.A.1.1.3)	1.16762	0	0	5.11855	0	1.51338	11.5269	17.1033	42.1905
Glycerol-3-phosphate_ABC_transporter,_permease_protein_UgpE_(TC_3.A.1.1.3)	59.5488	50.676	60.9594	9.21338	3.86768	0.756688	15.8495	61.3358	94.1172
Glycerol-3-phosphate_dehydrogenase_(EC_1.1.5.3)	242.866	272.555	228.43	868.105	886.988	879.272	1024.46	1008.5	1081.81
Glycerol-3-phosphate_dehydrogenase_[NAD(P)+]_(EC_1.1.1.94)	1764.28	1942.12	1914.53	1674.79	1746.9	1785.03	2073.41	1870.15	1770.92
Glycerol-3-phosphate_regulon_repressor,_DeoR_family	142.45	139.701	107.181	68.5885	48.9906	53.7249	27.3765	39.5144	55.1721
Glycerol-3-phosphate_transporter	247.536	231.466	245.847	40.9484	11.603	26.4841	21.613	66.054	51.9267
Glycerophosphoryl_diester_phosphodiesterase_(EC_3.1.4.46)	769.464	727.269	735.532	1121.99	965.631	889.866	524.475	763.749	815.682
Glycerophosphoryl_diester_phosphodiesterase,_periplasmic_(EC_3.1.4.46)	49.0402	61.633	48.2316	119.774	136.658	145.284	43.226	38.3349	33.536
NADH_peroxidase_(EC_1.11.1.1)	155.294	134.223	136.656	261.046	296.522	251.221	329.958	247.702	282.352
Probable_glycerol_transport_protein	0	0	0	23.5453	38.6768	24.214	12.9678	14.7442	15.1453
Thiosulfate_sulfurtransferase_GlpE_(EC_2.8.1.1)	23.3525	13.6962	18.7567	0	0	0	0	0.589767	0
1,3-propanediol_dehydrogenase_(EC_1.1.1.202)	190.323	232.836	231.11	2.04742	2.57845	4.54013	1.44087	0.589767	7.57265
Cob(I)alamin_adenosyltransferase_(EC_2.5.1.17)	388.819	410.886	383.173	253.88	186.938	212.629	108.065	162.776	190.398
Cob(I)alamin_adenosyltransferase_PduO_(EC_2.5.1.17)	331.605	271.185	298.098	492.404	451.229	489.577	1004.28	871.676	786.473
Glycerol_dehydratase_large_subunit_(EC_4.2.1.30)	0	0	1.33977	0	0	0	0	0	0
Glycerol_dehydratase_reactivation_factor_large_subunit	1.16762	1.36962	0	2.04742	2.57845	0.756688	2.88173	3.5386	2.16361
Glycerol_dehydratase_small_subunit_(EC_4.2.1.30)	0	1.36962	0	0	0	0	0	0	0
Glycerol_dehydrogenase_(EC_1.1.1.6)	623.511	623.178	649.787	297.899	306.836	292.082	384.711	303.14	341.851
Propanediol_dehydratase_large_subunit_(EC_4.2.1.28)	255.709	258.858	286.71	175.054	152.129	189.172	162.818	146.852	139.553
Propanediol_dehydratase_medium_subunit_(EC_4.2.1.28)	95.7451	112.309	136.656	60.3988	61.8829	60.5351	97.9789	70.1823	50.8449
Propanediol_dehydratase_reactivation_factor_large_subunit	289.571	339.666	325.563	216.003	203.698	251.221	168.581	194.623	147.126
Propanediol_dehydratase_reactivation_factor_small_subunit	11.6762	8.21773	8.0386	0	0	0.756688	8.6452	13.5647	8.65445
Propanediol_dehydratase_small_subunit_(EC_4.2.1.28)	81.7336	108.2	97.1331	62.4463	52.8583	46.9147	37.4625	57.2074	49.7631
Propanediol_diffusion_facilitator	108.589	131.484	115.22	0	0	1.51338	0	2.35907	1.08181
1,4-alpha-glucan_(glycogen)_branching_enzyme,_GH-13-type_(EC_2.4.1.18)	2984.44	3256.96	3178.6	2948.28	3198.57	3166.74	3883.14	3107.48	2930.61
4-alpha-glucanotransferase_(amylomaltase)_(EC_2.4.1.25)	2649.34	2859.77	2880.5	2732.28	2682.88	2792.94	3982.55	3371.7	3106.95
Alpha-glucosidase,_family_31_of_glycosyl_hydrolases,_COG1501	0	0	0	0	0	0	0	0	0
Glucose-1-phosphate_adenylyltransferase_(EC_2.7.7.27)	1019.34	1017.63	1020.9	1126.08	1196.4	1181.19	935.122	820.956	835.155
Glycogen_biosynthesis_protein_GlgD,_glucose-1-phosphate_adenylyltransferase_family	658.539	656.049	696.009	636.747	658.795	718.097	533.121	399.273	432.723
Glycogen_branching_enzyme,_GH-57-type,_archaeal_(EC_2.4.1.18)	38.5316	58.8937	50.2413	38.901	41.2553	58.265	67.7207	85.5163	139.553
Glycogen_debranching_enzyme_(EC_3.2.1.-)	1788.8	1816.12	1804	780.066	778.693	838.411	518.712	405.17	458.686
Glycogen_phosphorylase_(EC_2.4.1.1)	3029.98	3276.13	3115.63	3903.4	4340.83	4394.09	5250.52	4140.76	4119.52
Glycogen_synthase,_ADP-glucose_transglucosylase_(EC_2.4.1.21)	1036.85	1047.76	1214.5	1195.69	1281.49	1281.83	887.574	849.855	907.636
Maltodextrin_phosphorylase_(EC_2.4.1.1)	1320.58	1498.37	1678.06	98.2761	143.104	207.333	103.742	79.0288	81.1355
Predicted_glycogen_synthase,_ADP-glucose_transglucosylase_(EC_2.4.1.21),_Actinobacterial_type	107.421	116.418	105.172	4.09484	1.28923	3.02675	10.0861	7.07721	9.73626
Putative_glycogen_debranching_enzyme,_archaeal_type,_TIGR01561	772.967	920.386	803.86	989.927	1088.11	1168.33	2167.06	1739.81	1535.08
(S)-2-hydroxy-acid_oxidase_(EC_1.1.3.15)	16.3467	12.3266	9.37837	22.5216	25.7845	20.4306	14.4087	14.1544	23.7997
D-Lactate_dehydrogenase,_cytochrome_c-dependent_(EC_1.1.2.4)	4.67049	4.10886	1.33977	0	0	0	0	0	1.08181
Glycolate_dehydrogenase_(EC_1.1.99.14),_FAD-binding_subunit_GlcE	4.67049	2.73924	2.67953	0	0	0	0	0	0
Glycolate_dehydrogenase_(EC_1.1.99.14),_iron-sulfur_subunit_GlcF	1.16762	4.10886	9.37837	0	0	0	0	0	0
Glycolate_dehydrogenase_(EC_1.1.99.14),_subunit_GlcD	53.7107	49.3064	43.5424	443.266	522.137	628.808	73.4842	102.62	74.6447
Glycolate_oxidase_(EC_1.1.3.15)	0	0	0	0	0	0	0	0	0
Glycolate_permease	0	1.36962	0.669884	15.3556	5.15691	5.29682	0	1.7693	1.08181
Glycolate_utilization_operon_transcriptional_activator_GlcC	102.751	116.418	110.531	0	0	0	0	0	1.08181
Glyoxylate_reductase_(EC_1.1.1.26)	14.0115	16.4355	11.388	117.727	65.7506	83.2357	63.3981	87.2856	54.0903
Phosphoglycolate_phosphatase_(EC_3.1.3.18)	1470.04	1365.51	1391.35	1111.75	937.268	974.615	664.239	825.085	817.846
Fructose-1,6-bisphosphatase,_Bacillus_type_(EC_3.1.3.11)	1220.17	1392.9	1211.82	1589.82	1815.23	1778.97	2981.15	2513.59	2418.92
Phosphoenolpyruvate_synthase_(EC_2.7.9.2)	812.666	982.019	868.839	1468	1812.65	1651.09	984.112	813.289	911.963
Predicted_Fructose-bisphosphate_aldolase_(EC_4.1.2.13)_in_Geobacter	0	0	0	3.07113	0	0	0	0.589767	0
Putative_phosphoenolpyruvate_synthase/pyruvate_phosphate_dikinase,_C-terminal_domain	0	0	0	0	0	0	0	0	0
Pyrophosphate-dependent_fructose_6-phosphate-1-kinase_(EC_2.7.1.90)	946.942	1053.24	898.314	1087.18	1238.95	1252.32	2144.01	1667.86	1543.74
Pyruvate-utilizing_enzyme,_similar_to_phosphoenolpyruvate_synthase	203.166	217.77	227.091	470.906	471.857	711.287	400.561	397.503	392.696
NAD-dependent_malic_enzyme_(EC_1.1.1.38)	193.825	194.486	176.849	109.537	139.237	115.773	157.054	158.647	174.171
Phosphoenolpyruvate_carboxykinase_[ATP]_(EC_4.1.1.49)	1583.3	1942.12	1846.2	2059.7	2395.38	2407.03	3159.82	2517.13	2401.61
Glucose-6-phosphate_isomerase,_archaeal_(EC_5.3.1.9)	0	0	0	0	0	0	0	0	0
(R)-2-hydroxyacid_dehydrogenase,_similar_to_L-sulfolactate_dehydrogenase_(EC_1.1.1.272)	0	0	0	0	2.57845	0	0	0	0
Malate_synthase_G_(EC_2.3.3.9)	12.8439	9.58735	8.0386	0	0	0	0	0	0
Hexose_phosphate_uptake_regulatory_protein_UhpC	46.7049	27.3924	32.8243	5.11855	0	0	0	5.30791	0
Homolog_of_fucose/glucose/galactose_permeases	113.259	141.071	159.432	0	0	0.756688	2.88173	1.17953	0
Sensor_histidine_protein_kinase_UhpB,_glucose-6-phosphate_specific_(EC_2.7.13.3)	0	0	0	0	0	0	0	1.17953	1.08181
Transcriptional_regulatory_protein_UhpA	4.67049	0	0	9.21338	6.44614	8.32357	4.3226	6.48744	4.32723
5-deoxy-glucuronate_isomerase_(EC_5.3.1.-)	75.8955	69.8507	50.2413	20.4742	18.0492	13.6204	12.9678	10.6158	8.65445
5-keto-2-deoxy-D-gluconate-6_phosphate_aldolase_(EC_4.1.2.29)	16.3467	10.957	5.35907	29.6876	23.2061	18.1605	4.3226	6.48744	7.57265
5-keto-2-deoxy-D-gluconate-6_phosphate_aldolase_[form_2]_(EC_4.1.2.29)	22.1848	15.0658	13.3977	1.02371	1.28923	0	2.88173	4.71814	6.49084
5-keto-2-deoxygluconokinase_(EC_2.7.1.92)	140.115	145.18	125.938	15.3556	16.76	10.5936	5.76347	17.1033	9.73626
Epi-inositol_hydrolase_(EC_3.7.1.-)	169.305	193.117	153.403	21.4979	16.76	15.1338	8.6452	24.1805	8.65445
Fe-containing_alcohol_dehydrogenase	1.16762	0	0	0	0	0	0	3.5386	6.49084
Glyceraldehyde-3-phosphate_ketol-isomerase_(EC_5.3.1.1)	16.3467	5.47849	8.0386	1.02371	2.57845	1.51338	4.3226	0	2.16361
Inositol_oxygenase_(EC_1.13.99.1)	0	2.73924	0	0	0	0	0	0	0
Inositol_transport_system_ATP-binding_protein	68.8898	76.6988	85.0752	28.6639	23.2061	15.8905	18.7313	35.386	23.7997
Inositol_transport_system_permease_protein	32.6934	20.5443	26.1255	28.6639	28.363	34.8077	23.0539	43.053	48.6813
Inositol_transport_system_sugar-binding_protein	80.566	95.8735	77.0366	52.2092	24.4953	44.6446	40.3443	55.4381	43.2723
Inosose_dehydratase_(EC_4.2.1.44)	116.762	108.2	87.0849	36.8535	18.0492	24.214	43.226	43.6428	38.945
Inosose_isomerase_(EC_5.3.99.-)	15.1791	9.58735	13.3977	58.3514	50.2799	55.2383	61.9573	67.8233	45.4359
Major_myo-inositol_transporter_IolT	129.606	73.9596	84.4053	5.11855	6.44614	1.51338	10.0861	12.3851	17.3089
Methylmalonate-semialdehyde_dehydrogenase_[inositol]_(EC_1.2.1.27)	148.288	168.463	144.025	26.6164	19.3384	18.1605	25.9356	28.3088	20.5543
Minor_myo-inositol_transporter_IolF	0	0	0	0	0	0	0	0	0
Myo-inositol_2-dehydrogenase_(EC_1.1.1.18)	170.473	119.157	96.4633	1042.14	875.385	886.082	592.196	506.02	594.994
Myo-inositol_2-dehydrogenase_1_(EC_1.1.1.18)	46.7049	45.1975	51.581	64.4937	52.8583	68.102	122.474	83.1572	114.672
Myo-inositol_2-dehydrogenase_2_(EC_1.1.1.18)	47.8726	57.5241	42.8726	0	0	0	0	0	1.08181
Predicted_transcriptional_regulator_of_the_myo-inositol_catabolic_operon	26.8553	42.4583	34.834	15.3556	1.28923	0.756688	1.44087	11.2056	6.49084
Sodium/myo-inositol_cotransporter	0	0	0	1.02371	0	0	0	0	0
Transcriptional_repressor_of_the_myo-inositol_catabolic_operon_DeoR_family	7.00574	0	0	53.2329	18.0492	31.7809	2.88173	27.7191	34.6178
3-hydroxyacyl-CoA_dehydrogenase_[isoleucine_degradation]_(EC_1.1.1.35)	0	0	0	0	0	0	0	0	0
Alpha-L-arabinofuranosidase_II_precursor_(EC_3.2.1.55)	3.50287	2.73924	6.69884	237.501	149.55	143.771	110.947	232.958	195.807
Alpha-N-arabinofuranosidase_(EC_3.2.1.55)	77.0631	87.6558	66.9884	626.51	599.491	656.049	329.958	306.089	255.306
Alpha-N-arabinofuranosidase_2_(EC_3.2.1.55)	11.6762	19.1747	16.0772	77.8019	48.9906	71.1287	37.4625	23.0009	27.0452
Alpha-N-arabinofuranosidase_II_(EC_3.2.1.55)	0	0	0	0	0	0.756688	0	0	0
Alternative_L-arabinose_isomerase_(EC_5.3.1.4)	1.16762	0	1.33977	0	0	0	2.88173	2.35907	5.40903
alternative_Ribulokinase_(EC_2.7.1.16)	0	0	0.669884	2.04742	2.57845	9.08026	10.0861	5.89767	6.49084
Arabinan_endo-1,5-alpha-L-arabinosidase_(EC_3.2.1.99)	49.0402	58.8937	60.9594	266.164	281.051	324.619	118.151	70.7721	83.2991
Arabinose_operon_regulatory_protein	79.3984	78.0684	74.3571	124.893	82.5105	80.209	54.7529	80.7981	81.1355
Arabinose-proton_symporter	1.16762	0	0	1.02371	0	0	0	0.589767	0
Hypothetical_glycoside_hydrolase,_family_43,_similar_to_arabinosidase	0	0	0	12.2845	9.02459	3.78344	0	2.35907	1.08181
L-arabinose_1-dehydrogenase_(EC_1.1.1.46)	0	0	0.669884	0	0	0	0	0	0
L-arabinose_isomerase_(EC_5.3.1.4)	45.5373	45.1975	42.8726	157.651	158.575	181.605	110.947	97.9014	76.8083
L-arabinose-specific_1-epimerase_(mutarotase)	2.33525	0	0	16.3793	23.2061	12.107	18.7313	18.8726	19.4725
L-arabonate_dehydratase_(EC_4.2.1.25)	0	0	0	0	0	0	0	0	0
Predicted_glycerol-1-phosphate_dehydrogenase,_arabinose_operon	0	0	0.669884	3.07113	1.28923	2.27007	1.44087	15.334	20.5543
Predicted_L-arabinose_isomerase_(EC_5.3.1.4)	0	0	0	0	1.28923	0	0	0	0
Ribulokinase_(EC_2.7.1.16)	254.542	228.727	193.596	212.932	181.781	205.819	319.872	311.987	382.96
Alpha-arabinosides_ABC_transport_system,_permease_protein_1	1.16762	1.36962	0	68.5885	30.9414	34.8077	36.0217	56.0279	43.2723
Alpha-arabinosides_ABC_transport_system,_permease_protein_2	3.50287	0	0	18.4268	14.1815	21.1873	5.76347	8.25674	8.65445
Alpha-arabinosides_ABC_transport_system,_substrate-binding_protein	0	0	0	63.47	55.4368	48.4281	33.1399	46.5916	27.0452
Arabinose_operon_protein_AraL	12.8439	2.73924	8.70849	0	0	0	0	0	0
Possible_GPH_family_transporter_(TC_2.A.2)_for_arabinosides	0	0	0.669884	0	0	0	0	0	0
Predicted_L-arabinose_ABC_transport_system,_ATP-binding_protein	0	0	0	18.4268	20.6276	17.4038	14.4087	14.7442	12.9817
Predicted_L-arabinose_ABC_transport_system,_periplasmic_arabinose-binding_protein	0	0	0.669884	15.3556	10.3138	18.9172	15.8495	7.07721	4.32723
Predicted_L-arabinose_ABC_transport_system,_permease_protein_1	0	0	0	10.2371	2.57845	9.83695	1.44087	7.07721	4.32723
Predicted_L-arabinose_ABC_transport_system,_permease_protein_2	0	0	0	10.2371	10.3138	10.5936	11.5269	11.2056	10.8181
Protein_AraJ_precursor	5.83812	5.47849	2.67953	64.4937	39.966	39.3478	25.9356	51.8995	28.127
3-dehydro-L-gulonate_2-dehydrogenase_(EC_1.1.1.130)	21.0172	16.4355	9.37837	0	0	0	17.2904	18.8726	31.3724
3-keto-L-gulonate_6-phosphate_decarboxylase	82.9012	90.395	109.191	38.901	38.6768	26.4841	20.1721	19.4623	18.3907
3-keto-L-gulonate-6-phosphate_decarboxylase_UlaD_(EC_4.1.1.85)_(L-ascorbate_utilization_protein_D)	0	0	0	1.02371	0	2.27007	0	0	0
Ascorbate_utilization_transcriptional_regulator_UlaR,_HTH-type	3.50287	0	6.69884	1.02371	0	0	0	2.35907	0
Ascorbate-specific_PTS_system,_EIIA_component_(EC_2.7.1.-)	71.225	67.1114	85.0752	59.3751	46.4122	34.051	59.0755	48.3609	60.5812
Ascorbate-specific_PTS_system,_EIIB_component_(EC_2.7.1.69)	46.7049	38.3494	57.61	42.9958	47.7014	31.7809	23.0539	33.027	28.127
Ascorbate-specific_PTS_system,_EIIC_component	254.542	287.62	290.06	334.753	377.744	270.138	185.872	194.623	166.598
L-ribulose-5-phosphate_3-epimerase_UlaE_(EC_5.1.3.22)_(L-ascorbate_utilization_protein_E)	0	0	0	2.04742	2.57845	1.51338	0	2.94884	0
L-ribulose-5-phosphate_4-epimerase_UlaF_(EC_5.1.3.4)_(L-ascorbate_utilization_protein_F)	0	0	0	0	0	0	0	0.589767	0
L-xylulose_5-phosphate_3-epimerase_(EC_5.1.3.-)	134.277	157.506	168.811	64.4937	96.692	68.102	44.6669	47.1814	47.5995
L-xylulose/3-keto-L-gulonate_kinase_(EC_2.7.1.-)	2.33525	1.36962	2.67953	14.3319	2.57845	0.756688	0	4.71814	2.16361
Probable_L-ascorbate-6-phosphate_lactonase_UlaG_(EC_3.1.1.-)_(L-ascorbate_utilization_protein_G)	214.843	191.747	213.023	269.236	371.297	249.707	208.926	144.493	177.416
Putative_2-keto-3-deoxygluconate_kinase_(EC_2.7.1.45)	8.17336	8.21773	1.33977	0	0	0	0	0	0
Transcriptional_antiterminator_with_PTS_regulation_domain,_SPy0181_ortholog	66.5545	79.438	69.6679	246.714	407.396	203.549	141.205	140.954	155.78
Alpha-L-fucosidase_(EC_3.2.1.51)	287.235	313.643	290.06	317.35	372.587	382.884	1206.01	1035.04	878.427
Fucose_permease	65.3869	42.4583	43.5424	592.728	533.74	543.302	311.227	281.319	242.325
L-fucose_isomerase_(EC_5.3.1.25)	240.53	236.945	239.148	612.178	660.084	644.699	344.367	240.625	229.343
L-fucose_mutarotase	16.3467	21.9139	19.4266	5.11855	3.86768	4.54013	0	5.89767	3.24542
L-fucose_operon_activator	30.3582	41.0886	36.8436	71.6596	48.9906	56.7516	25.9356	29.4884	24.8816
L-fuculokinase_(EC_2.7.1.51)	68.8898	73.9596	77.7065	199.623	177.913	192.956	105.183	116.774	115.753
L-fuculose_phosphate_aldolase_(EC_4.1.2.17)	60.7164	50.676	56.2702	181.197	172.756	156.635	152.732	167.494	174.171
Lactaldehyde_dehydrogenase_involved_in_fucose_or_rhamnose_utilization_(EC_1.2.1.22)	72.3926	43.8279	73.0173	7.16596	20.6276	9.08026	12.9678	15.334	11.8999
Lactaldehyde_reductase_(EC_1.1.1.77)	311.755	345.145	352.359	161.746	180.492	199.766	158.495	111.466	98.4444
Possible_fucose_ABC_transporter,_substrate-binding_component	1.16762	0	0	0	0	0	0	0	0
Predicted_L-fucose-specific_phosphotransferase_system,_EIIB_component	0	0	0	0	0	0	0	0	0
Predicted_L-fucose-specific_phosphotransferase_system,_EIID_component	0	0	0	0	0	0	0	0	0
L-fuconate_dehydratase_(EC_4.2.1.68)	0	0	2.00965	0	0	0	0	0	0
Aldehyde_dehydrogenase_A_(EC_1.2.1.22)	122.6	106.83	83.7355	149.462	97.9813	104.423	46.1077	17.693	38.945
Alfa-L-rhamnosidase_(EC_3.2.1.40)	45.5373	24.6532	24.1158	1032.92	720.678	817.98	407.765	390.426	435.968
Glycoside_hydrolase_family_2,_sugar_binding	0	0	0	0	0	0	0	0.589767	1.08181
L-lactate_dehydrogenase_(EC_1.1.2.3)	288.403	343.775	280.681	58.3514	78.6428	63.5618	170.022	155.699	144.962
L-rhamnose_isomerase_(EC_5.3.1.14)	75.8955	63.0026	79.7162	40.9484	25.7845	43.1312	23.0539	51.3098	31.3724
L-rhamnose_mutarotase	14.0115	17.8051	6.02895	1.02371	0	0	0	1.7693	0
L-rhamnose_operon_regulatory_protein_RhaS	0	0	0	0	0	0	0	0.589767	1.08181
L-rhamnose_operon_transcriptional_activator_RhaR	0	0	0	0	0	0	0	0	0
L-rhamnose-1-dehydrogenase_(_EC_1.1.1.173)	0	0	0	0	0	0	0	0	0
L-rhamnose-proton_symporter	0	1.36962	0.669884	3.07113	5.15691	0.756688	7.20433	5.89767	8.65445
Predicted_alpha-L-rhamnosidase	1.16762	1.36962	0.669884	426.887	373.876	400.288	152.732	111.466	155.78
Predicted_L-lactate_dehydrogenase,_Iron-sulfur_cluster-binding_subunit_YkgF	1002.99	1236.77	1079.85	534.376	587.888	640.915	1302.54	1036.22	980.117
Predicted_L-rhamnose_ABC_transporter,_ATP-binding_component	30.3582	24.6532	29.4749	0	0	0	1.44087	4.71814	3.24542
Predicted_L-rhamnose_ABC_transporter,_substrate-binding_component	28.023	19.1747	17.417	0	0	0	0	1.17953	1.08181
Predicted_L-rhamnose_ABC_transporter,_transmembrane_component_1	29.1906	26.0228	19.4266	22.5216	6.44614	5.29682	4.3226	7.66698	15.1453
Predicted_L-rhamnose_ABC_transporter,_transmembrane_component_2	15.1791	5.47849	3.34942	2.04742	0	0	0	1.17953	1.08181
Predicted_L-rhamnose_permease_RhaY	3.50287	0	0	0	0	0	0	0	0
Predicted_lactaldehyde_dehydrogenase_(EC_1.2.1.22)	8.17336	0	0	0	0	0	0	0	0
Predicted_rhamnogalacturonan_lyase_in_rhamnose_utilization_cluster	0	0	0.669884	1.02371	0	3.78344	4.3226	12.3851	4.32723
Predicted_rhamnogalacturonide-specific_TRAP-type_transporter,_large_transmembrane_component_RhiC	0	0	0	0	0	0	0	0	0
Predicted_rhamnose_oligosaccharide_ABC_transport_system,_permease_component	0	0	1.33977	4.09484	0	5.29682	2.88173	8.25674	4.32723
Predicted_rhamnose_oligosaccharide_ABC_transport_system,_permease_component_2	0	0	0	5.11855	0	2.27007	0	4.12837	3.24542
Predicted_rhamnose_oligosaccharide_ABC_transport_system,_substrate-binding_component	0	0	0	1.02371	0	0	0	0.589767	0
Putative_beta-glucuronidase	0	0	0	0	0	0	0	0	0
Putative_unsaturated_glucuronyl_hydrolase	0	0	0.669884	1.02371	1.28923	0.756688	0	3.5386	0
rhamnogalacturonan_acetylesterase	47.8726	61.633	49.5714	23.5453	2.57845	4.54013	2.88173	24.7702	9.73626
Rhamnulokinase_(EC_2.7.1.5)	64.2193	30.1317	32.8243	521.068	474.436	569.786	197.399	172.212	226.098
Rhamnulokinase_RhaK_in_alpha-proteobacteria_(EC_2.7.1.5)	0	0	0	0	0	0	0	0.589767	0
Rhamnulose-1-phosphate_aldolase_(EC_4.1.2.19)	155.294	128.744	119.909	512.878	582.731	583.407	322.754	242.984	235.834
Transcriptional_regulator_of_rhamnose_utilization,_AraC_family	18.682	6.84811	9.37837	37.8772	14.1815	25.7274	24.4947	22.4112	33.536
Transcriptional_regulator_of_rhamnose_utilization,_DeoR_family	1.16762	0	0	2.04742	0	0	0	2.94884	5.40903
Transcriptional_regulator_of_rhamnose_utilization,_LacI_family	16.3467	4.10886	2.00965	6.14226	0	0	0	1.7693	2.16361
D-Lactate_dehydrogenase_(EC_1.1.2.5)	233.525	287.62	282.021	4.09484	2.57845	1.51338	1.44087	0	1.08181
L-lactate_permease	1236.51	1123.09	1135.45	592.728	580.152	626.538	1279.49	1307.51	1111.02
Lactate-responsive_regulator_LldR_in_Actinobacteria,_GntR_family	53.7107	27.3924	28.805	0	0	0	0	0	1.08181
Lactate-responsive_regulator_LldR_in_Enterobacteria,_GntR_family	0	0	0	0	0	0.756688	0	2.35907	1.08181
Lactate-responsive_regulator_LldR_in_Firmicutes,_GntR_family	2.33525	1.36962	0	57.3277	46.4122	36.321	24.4947	20.6419	31.3724
Predicted_D-lactate_dehydrogenase,_Fe-S_protein,_FAD/FMN-containing	625.846	784.793	795.152	131.035	159.864	158.905	184.431	199.931	162.271
Predicted_L-lactate_dehydrogenase,_Fe-S_oxidoreductase_subunit_YkgE	651.534	662.897	645.768	567.135	734.859	670.426	914.95	743.107	792.964
Predicted_L-lactate_dehydrogenase,_hypothetical_protein_subunit_SO1518	109.757	136.962	92.4439	223.169	211.433	235.33	517.271	471.814	435.968
Predicted_L-lactate_dehydrogenase,_hypothetical_protein_subunit_YkgG	372.472	368.428	373.795	67.5648	95.4028	68.8587	50.4303	38.9247	42.1905
Predicted_Lactate-responsive_regulator,_IclR_family	1.16762	0	0	0	0	0	0	0	0
2-oxoglutarate_decarboxylase_(EC_4.1.1.71)	0	0	0	4.09484	2.57845	3.78344	1.44087	3.5386	0
Succinate-semialdehyde_dehydrogenase_[NADP+]_(EC_1.2.1.79)	168.138	161.615	133.977	1.02371	0	1.51338	0	0.589767	0
Lacto-N-biose_phosphorylase_(EC_2.4.1.211)	286.068	336.927	292.739	239.548	256.556	245.167	103.742	76.08	94.1172
N-acetylhexosamine_1-kinase	98.0803	87.6558	102.492	135.13	110.874	111.99	95.0972	93.1833	122.244
Predicted_galacto-N-biose-/lacto-N-biose_I_ABC_transporter,_periplasmic_substrate-binding_protein	29.1906	10.957	14.0676	0	1.28923	1.51338	8.6452	6.48744	6.49084
Predicted_galacto-N-biose-/lacto-N-biose_I_ABC_transporter,_permease_component_1	21.0172	15.0658	12.0579	2.04742	6.44614	0	0	5.89767	3.24542
Predicted_galacto-N-biose-/lacto-N-biose_I_ABC_transporter,_permease_component_2	15.1791	15.0658	12.0579	1.02371	5.15691	1.51338	5.76347	3.5386	3.24542
6-phospho-beta-galactosidase_(EC_3.2.1.85)	422.68	384.864	470.258	134.106	203.698	175.552	125.355	103.799	131.98
Arabinogalactan_endo-1,4-beta-galactosidase_(EC_3.2.1.89)	8.17336	5.47849	2.67953	5.11855	9.02459	4.54013	1.44087	10.6158	5.40903
Beta-galactosidase_(EC_3.2.1.23)	9102.79	9983.17	9667.76	6660.25	6505.44	7247.56	8750.38	7063.64	6698.55
Beta-galactosidase_(EC_3.2.1.23),_LacA_family	0	0	0	0	0	0	1.44087	3.5386	1.08181
Beta-galactosidase_(EC_3.2.1.23),_LacZ_family	0	0	0	0	0	0	0	0.589767	0
Beta-galactosidase_large_subunit_(EC_3.2.1.23)	17.5143	10.957	14.0676	1.02371	1.28923	3.02675	0	0.589767	0
Beta-galactosidase_small_subunit_(EC_3.2.1.23)	4.67049	4.10886	5.35907	0	0	0	1.44087	0.589767	0
Galactose_operon_repressor,_GalR-LacI_family_of_transcriptional_regulators	367.801	369.798	424.706	156.628	194.673	153.608	85.0111	45.4121	69.2356
Galactose-6-phosphate_isomerase,_LacA_subunit_(EC_5.3.1.26)	171.641	176.681	214.363	28.6639	45.1229	53.7249	37.4625	30.6679	41.1087
Galactose-6-phosphate_isomerase,_LacB_subunit_(EC_5.3.1.26)	197.328	198.595	205.654	95.205	108.295	68.102	73.4842	60.746	68.1538
Galactose/methyl_galactoside_ABC_transport_system,_ATP-binding_protein_MglA_(EC_3.6.3.17)	254.542	321.861	310.156	657.221	685.869	746.095	635.422	463.557	486.813
Galactose/methyl_galactoside_ABC_transport_system,_D-galactose-binding_periplasmic_protein_MglB_(TC_3.A.1.2.3)	183.317	206.813	175.51	453.503	433.18	473.687	370.303	324.372	333.196
Galactose/methyl_galactoside_ABC_transport_system,_permease_protein_MglC_(TC_3.A.1.2.3)	211.34	242.423	218.382	448.385	453.808	491.848	270.883	247.702	269.37
Lactose_and_galactose_permease,_GPH_translocator_family	207.837	172.572	198.286	108.513	68.329	67.3453	27.3765	34.2065	56.2539
Lactose_phosphotransferase_system_repressor	291.906	257.489	312.836	102.371	125.055	145.284	60.5164	63.1051	70.3174
Mgl_repressor_and_galactose_ultrainduction_factor_GalS,_HTH-type_transcriptional_regulator	0	0	0	0	0	0	0	0	0
Predicted_galactoside_ABC_transporter_type_II,_permease_protein_1	0	0	0	0	0	0	0	4.71814	1.08181
Predicted_galactoside_ABC_transporter_type_II,_permease_protein_2	0	0	0	1.02371	0	0	1.44087	0	1.08181
Predicted_galactoside_ABC_transporter_type_II,_sugar-binding_protein	0	0	0	2.04742	0	1.51338	0	0.589767	1.08181
Predicted_galactoside_ABC_transporter,_ATP-binding_protein_2	0	0	0	0	0	0	0	0	0
Predicted_regulator_of_galactoside_utilization,_LacI_family	0	0	0	4.09484	1.28923	0	18.7313	28.3088	57.3358
PTS_system,_galactose-specific_IIA_component_(EC_2.7.1.69)	124.936	108.2	133.977	45.0432	59.3044	49.9414	24.4947	28.8986	42.1905
PTS_system,_galactose-specific_IIB_component_(EC_2.7.1.69)	79.3984	67.1114	78.3764	7.16596	16.76	18.1605	8.6452	10.026	11.8999
PTS_system,_galactose-specific_IIC_component_(EC_2.7.1.69)	371.304	360.21	403.27	225.216	247.532	204.306	155.614	119.723	155.78
PTS_system,_lactose-specific_IIA_component_(EC_2.7.1.69)	102.751	78.0684	101.822	32.7587	28.363	25.7274	25.9356	27.7191	36.7814
PTS_system,_lactose-specific_IIB_component_(EC_2.7.1.69)	460.044	516.347	573.42	125.916	154.707	164.201	145.528	133.287	203.38
Transcriptional_repressor_of_the_lac_operon	2.33525	0	0	2.04742	1.28923	0	0	0	0
Evolved_beta-D-galactosidase_transcriptional_repressor	0	4.10886	0	7.16596	1.28923	0	0	1.17953	0
Evolved_beta-D-galactosidase,_alpha_subunit	9.34099	15.0658	13.3977	175.054	166.31	184.632	73.4842	33.027	63.8266
Galactoside_O-acetyltransferase_(EC_2.3.1.18)	266.218	236.945	224.411	103.395	73.4859	88.5326	82.1294	76.6698	74.6447
Malonate_decarboxylase_alpha_subunit	0	1.36962	0.669884	12.2845	10.3138	22.7007	28.8173	20.6419	23.7997
Malonate_decarboxylase_beta_subunit	0	0	0	0	1.28923	0	0	0	0
Malonate_decarboxylase_gamma_subunit	0	0	1.33977	0	0	0	0	0	0
Malonate_transporter,_MadL_subunit	0	0	0	0	0	0	0	0	0
Malonate_transporter,_MadM_subunit	0	0	0	0	0	0	0	0	1.08181
Malonate_utilization_transcriptional_regulator	0	0	0	0	0	0	0	0	0
Triphosphoribosyl-dephospho-CoA_synthetase_(EC_2.7.8.25)	9.34099	0	0	33.7824	2.57845	1.51338	1.44087	40.1042	32.4542
4-alpha-glucanotransferase_MgtA_(EC_2.4.1.25)	0	0	0	2.04742	0	0	0	0	1.08181
ABC-type_sugar_transport_system,_periplasmic_binding_protein_YcjN	0	0	0	0	1.28923	0	0	7.66698	3.24542
Alpha-amylase_(EC_3.2.1.1)	1438.51	1580.54	1568.87	1854.96	1893.87	2024.14	3558.94	2837.37	2529.26
Cytoplasmic_alpha-amylase_(EC_3.2.1.1)	838.353	802.598	893.625	275.378	308.125	271.651	138.323	127.98	127.653
Glucoamylase_(EC_3.2.1.3)	9.34099	8.21773	9.37837	0	1.28923	0	0	0.589767	0
Inner_membrane_ABC_transporter_permease_protein_YcjO	0	0	0	0	0	0	2.88173	2.94884	2.16361
Inner_membrane_ABC_transporter_permease_protein_YcjP	0	0	0	0	0	0	2.88173	2.35907	3.24542
Malto-oligosyltrehalose_synthase_(EC_5.4.99.15)	40.8668	24.6532	16.0772	0	11.603	3.02675	11.5269	15.334	12.9817
Maltodextrin_glucosidase_(EC_3.2.1.20)	1342.77	1450.43	1380.63	335.777	246.242	288.298	377.507	306.089	371.06
Maltodextrose_utilization_protein_MalA	273.224	261.598	312.836	42.9958	61.8829	68.102	24.4947	15.9237	7.57265
Maltoporin_(maltose/maltodextrin_high-affinity_receptor,_phage_lambda_receptor_protein)	4.67049	2.73924	4.0193	0	0	0	0	0	0
Maltose_O-acetyltransferase_(EC_2.3.1.79)	251.039	227.357	250.536	188.363	146.972	113.503	92.2155	123.851	109.262
Maltose_operon_periplasmic_protein_MalM	1.16762	2.73924	0.669884	0	0	0	0	0	0
Maltose_operon_transcriptional_repressor_MalR,_LacI_family	570.968	545.109	606.915	186.315	144.393	127.88	82.1294	170.443	172.007
Maltose_phosphorylase_(EC_2.4.1.8)	192.658	157.506	180.869	32.7587	47.7014	31.7809	60.5164	57.2074	57.3358
Maltose_regulon_modulator	2.33525	1.36962	2.67953	0	0	0.756688	0	0	2.16361
Maltose_regulon_regulatory_protein_MalI_(repressor_for_malXY)	3.50287	0	0	0	0	0	0	0	1.08181
Maltose-6'-phosphate_glucosidase_(EC_3.2.1.122)	51.3754	42.4583	44.8822	20.4742	27.0738	21.944	12.9678	20.0521	19.4725
Maltose/maltodextrin_ABC_transporter,_permease_protein_MalF	596.655	571.132	675.913	585.562	608.515	560.706	283.851	299.602	360.242
Maltose/maltodextrin_ABC_transporter,_permease_protein_MalG	476.39	439.648	448.822	655.174	617.54	659.832	452.432	372.733	403.514
Maltose/maltodextrin_transport_ATP-binding_protein_MalK_(EC_3.6.3.19)	37.3639	45.1975	44.2123	58.3514	74.7752	64.3185	95.0972	92.0037	80.0537
Mlc,_transcriptional_repressor_of_MalT_(the_transcriptional_activator_of_maltose_regulon)_and_manXYZ_operon	45.5373	32.8709	46.222	278.449	210.144	243.654	139.764	134.467	144.962
Neopullulanase_(EC_3.2.1.135)	677.221	645.092	700.698	659.269	626.564	727.934	543.207	490.687	529.003
Oligo-1,6-glucosidase_(EC_3.2.1.10)	344.449	282.142	265.274	299.947	257.845	290.568	139.764	124.441	148.208
Periplasmic_alpha-amylase_(EC_3.2.1.1)	3.50287	1.36962	5.35907	0	0	0	0	0	0
Predicted_glucose_transporter_in_maltodextrin_utilization_gene_cluster	430.853	498.542	479.637	741.165	814.791	823.277	1344.33	1154.76	1013.65
Predicted_maltose_transporter_MalT	2.33525	0	0	2.04742	2.57845	0.756688	0	9.43628	7.57265
PTS_system,_maltose_and_glucose-specific_IIC_component_(EC_2.7.1.69)	744.944	705.355	744.241	119.774	121.187	191.442	152.732	132.698	139.553
Pullulanase_(EC_3.2.1.41)	1573.96	1566.85	1814.05	1034.97	1168.04	1113.09	551.852	465.327	513.858
Putative_oxidoreductase_YcjS_(EC_1.-.-.-),_NADH-binding	2.33525	0	0	0	0	0	1.44087	1.7693	2.16361
Putative_sucrose_phosphorylase_(EC_2.4.1.7)	0	0	0	0	1.28923	0	0	2.94884	1.08181
Sugar_phosphate_isomerases/epimerases_family_protein_YcjR	0	0	0	141.272	126.344	133.177	70.6025	44.8223	45.4359
Transcriptional_activator_of_maltose_regulon,_MalT	2.33525	6.84811	7.36872	8.18967	0	0	0	2.94884	4.32723
Transcriptional_regulator_of_maltose_utilization,_LacI_family	0	1.36962	0.669884	12.2845	2.57845	5.29682	1.44087	10.026	4.32723
Transcriptional_regulator_YcjW,_LacI_family,_possibly_involved_in_maltodextrin_utilization_pathway	0	0	0	0	0	0	0	0	0
Zinc-type_alcohol_dehydrogenase_YcjQ	0	0	0	1.02371	1.28923	1.51338	5.76347	2.94884	1.08181
HPr_kinase/phosphorylase_(EC_2.7.1.-)_(EC_2.7.4.-)	782.308	702.616	839.364	939.765	906.327	941.32	791.036	680.592	681.538
Hydrolase_in_polyol_utilization_gene_cluster,_haloacid_dehalogenase-like_family	3.50287	5.47849	2.67953	3.07113	1.28923	0	0	1.17953	0
Mannitol_operon_activator,_BglG_family	176.311	136.962	121.919	5.11855	0	2.27007	7.20433	5.30791	5.40903
Mannitol-1-phosphate_5-dehydrogenase_(EC_1.1.1.17)	116.762	71.2203	101.822	92.1338	55.4368	77.1822	60.5164	82.5674	73.5628
Multiple_polyol-specific_dehydrogenase_(EC_1.1.1.-)	0	0	0	0	0	0	0	0	0
PTS_system,_mannitol-specific_cryptic_IIA_component_(EC_2.7.1.69)	0	0	0.669884	0	0	0	0	0	0
PTS_system,_mannitol-specific_cryptic_IIB_component_(EC_2.7.1.69)	0	0	0	2.04742	5.15691	2.27007	0	1.17953	1.08181
PTS_system,_mannitol-specific_IIA_component	46.7049	45.1975	39.5231	7.16596	5.15691	3.02675	1.44087	2.35907	15.1453
PTS_system,_mannitol-specific_IIB_component_(EC_2.7.1.69)	141.282	131.484	137.326	5.11855	9.02459	8.32357	70.6025	57.2074	46.5177
Activator_of_the_mannose_operon_(transcriptional_antiterminator),_BglG_family	0	0	0	0	0	0	0	0	0
Alpha-1,2-mannosidase	2051.51	2321.51	2293.68	2823.39	3152.16	3482.28	8331.09	6314.64	5554
Beta-mannan_and_fructose_induced_hypothetical_ABC_transporter,_ATP-binding_protein_1	0	1.36962	0	0	0	0	0	0	0
Beta-mannan_and_fructose_induced_hypothetical_ABC_transporter,_permease_protein_2	0	0	0	0	0	0	0	0	1.08181
Beta-mannosidase_(EC_3.2.1.25)	134.277	161.615	141.345	1212.07	1126.78	1179.68	2498.46	1897.87	1744.95
Beta-mannosidase_Man2	0	0	0	3.07113	0	0	0	0.589767	2.16361
Endo-1,4-beta-mannosidase	182.149	268.446	237.139	28.6639	43.8337	33.2943	56.1938	35.386	36.7814
Endo-alpha-mannosidase	105.086	80.8077	66.9884	3.07113	0	1.51338	0	1.17953	3.24542
Endoglucanase_(EC_3.2.1.4)	7.00574	12.3266	2.67953	22.5216	29.6522	20.4306	10.0861	8.84651	4.32723
Fructokinase_in_mannoside_utilization_gene_cluster_(EC_2.7.1.4)	0	0	0	0	0	0	0	1.7693	2.16361
GDP-mannose_mannosyl_hydrolase_(EC_3.6.1.-)	0	0	0	1.02371	0	0	0	2.94884	1.08181
Mannose-1-phosphate_guanylyltransferase_(EC_2.7.7.13_)	0	2.73924	2.00965	1.02371	0	0	0	1.17953	2.16361
Mannose-1-phosphate_guanylyltransferase_(GDP)_(EC_2.7.7.22)	767.128	779.315	777.735	1276.57	1081.66	1223.57	1550.37	1315.18	1263.55
Mannose-6-phosphate_isomerase,_class_I_(EC_5.3.1.8)	0	0	0	0	0	0	0	0.589767	0
Mannoside_ABC_transport_system,_ATP-binding_protein_2	0	0	0	0	1.28923	0	0	0	1.08181
Phosphomannomutase_(EC_5.4.2.8)	681.892	734.117	724.144	1146.55	1098.42	1106.28	1096.5	1045.66	1128.32
Predicted_mannose_transporter,_GGP_family	0	0	0	0	0	3.02675	0	0	0
Predicted_regulator_of_alpha-mannoside_utilization,_LacI_family	0	0	0	0	0	0	0	1.17953	0
Predicted_regulator_of_mannoside_utilization,_LacI_family	2.33525	2.73924	0	0	0	0	0	0.589767	2.16361
PTS_system,_mannose-specific_IIB_component_(EC_2.7.1.69)	827.845	717.682	886.256	338.848	300.39	270.138	175.786	188.136	180.662
Putative_regulator_of_the_mannose_operon,_ManO	177.479	160.246	183.548	27.6401	38.6768	50.6981	24.4947	16.5135	16.2271
Transcriptional_regulator_of_mannoside_utilization,_variant_2,_LacI_family	0	0	0	0	0	0	0	0.589767	0
Melibiose_carrier_protein,_Na+/melibiose_symporter	19.8496	21.9139	16.0772	65.5174	79.9321	74.9122	37.4625	39.5144	48.6813
Melibiose_operon_regulatory_protein	16.3467	27.3924	11.388	0	0	0	0	0	0
CoB--CoM_heterodisulfide_reductase_subunit_A_(EC_1.8.98.1)	1.16762	0	0	73.7071	88.9567	66.5886	21.613	17.693	17.3089
CoB--CoM_heterodisulfide_reductase_subunit_B_(EC_1.8.98.1)	1.16762	0	0	34.8061	24.4953	27.2408	12.9678	19.4623	15.1453
CoB--CoM_heterodisulfide_reductase_subunit_C_(EC_1.8.98.1)	0	0	0.669884	15.3556	14.1815	17.4038	5.76347	6.48744	5.40903
Formylmethanofuran--tetrahydromethanopterin_N-formyltransferase_(EC_2.3.1.101)	0	1.36962	0	0	0	0	0	0	0
2-methylcitrate_dehydratase_(EC_4.2.1.79)	0	2.73924	0.669884	0	0	0	0	0	0
2-methylcitrate_synthase_(EC_2.3.3.5)	122.6	135.593	151.394	0	0	0	0	0.589767	0
Methylisocitrate_lyase_(EC_4.1.3.30)	58.3812	117.787	99.1428	31.735	16.76	24.214	34.5808	36.5656	37.8632
Propionate_catabolism_operon_regulatory_protein_PrpR	0	0	0	14.3319	2.57845	7.56688	4.3226	10.026	6.49084
Propionate_catabolism_operon_transcriptional_regulator_of_GntR_family_[predicted]	0	0	0	3.07113	0	0	0	2.94884	4.32723
Propionate--CoA_ligase_(EC_6.2.1.17)	0	0	0	0	0	0	0	0	0
Aldehyde_dehydrogenase_B_(EC_1.2.1.22)	415.674	508.13	476.957	343.966	418.999	441.149	266.56	204.649	184.989
Hydroxyacylglutathione_hydrolase_(EC_3.1.2.6)	972.63	939.56	984.729	530.281	440.916	435.096	455.314	539.047	514.94
Lactoylglutathione_lyase_(EC_4.4.1.5)	477.558	436.909	448.822	272.307	195.963	266.354	430.819	418.145	429.477
Methylglyoxal_synthase_(EC_4.2.3.3)	61.884	68.4811	64.9787	116.703	123.766	124.854	95.0972	71.3619	78.9719
NADPH-dependent_methylglyoxal_reductase_(D-lactaldehyde_dehydrogenase)	0	0	0	16.3793	2.57845	1.51338	1.44087	11.2056	16.2271
Beta-galactosidase_3	754.285	739.596	978.03	269.236	400.95	317.809	162.818	126.8	134.144
Chondroitinase_(chondroitin_lyase)	30.3582	30.1317	18.7567	169.936	77.3536	93.0727	97.9789	191.674	146.044
Galactosamine-6-phosphate_isomerase_(EC_5.3.1.-)	495.072	471.15	600.216	250.809	363.562	298.135	162.818	123.851	156.862
GALNS_arylsulfatase_regulator_(Fe-S_oxidoreductase)	16.3467	21.9139	12.7278	0	0	0	0	6.48744	9.73626
N-acetylgalactosamine-6-sulfatase_(EC_3.1.6.4)	0	0	0	0	0	0	0	0	0
Predicted_exported_alpha-N-acetylgalactosaminidase_(EC_3.2.1.49)	0	0	0.669884	0	0	0	0	0	0
Predicted_PTS_system,_galactosamine-specific_IIA_component_(EC_2.7.1.69)	130.774	124.636	144.695	58.3514	81.2213	83.2357	31.6991	37.1553	30.2906
Predicted_PTS_system,_galactosamine-specific_IIB_component_(EC_2.7.1.69)	201.999	209.552	245.177	75.7545	101.849	91.5593	46.1077	44.2326	59.4994
Predicted_PTS_system,_galactosamine-specific_IIC_component_(EC_2.7.1.69)	393.489	393.081	474.278	171.983	214.012	140.744	100.861	97.9014	101.69
Predicted_PTS_system,_galactosamine-specific_IID_component_(EC_2.7.1.69)	352.622	317.752	420.017	124.893	186.938	132.42	95.0972	56.6177	50.8449
Predicted_secreted_alpha-N-acetylgalactosaminidase_(EC_3.2.1.49)	0	0	0	0	0	0	0	0.589767	1.08181
PTS_system,_galactosamine-specific_IIB_component_(EC_2.7.1.69)	2.33525	0	0.669884	5.11855	1.28923	3.02675	1.44087	2.94884	0
PTS_system,_galactosamine-specific_IID_component	4.67049	0	4.0193	14.3319	18.0492	17.4038	4.3226	4.12837	1.08181
PTS_system,_N-acetylgalactosamine-_and_galactosamine-specific_IIA_component	5.83812	2.73924	3.34942	18.4268	2.57845	3.78344	0	5.89767	3.24542
PTS_system,_N-acetylgalactosamine-specific_IIB_component_(EC_2.7.1.69)	54.8783	35.6102	39.5231	112.608	128.923	83.2357	46.1077	29.4884	28.127
PTS_system,_N-acetylgalactosamine-specific_IIC_component	1.16762	1.36962	0.669884	5.11855	1.28923	0.756688	0	0.589767	0
Tagatose-6-phosphate_kinase_AgaZ_(EC_2.7.1.144)	24.5201	34.2405	26.7953	73.7071	51.5691	63.5618	97.9789	91.414	113.59
Transcriptional_repressor_of_aga_operon	72.3926	99.9824	89.0945	21.4979	30.9414	27.2408	38.9034	37.7451	48.6813
NTD_biosynthesis_operon_protein_NtdA	0	0	0	0	0	0	0	0	0
Ribose-phosphate_pyrophosphokinase_(EC_2.7.6.1)	2073.7	2188.66	2242.1	1935.83	2141.41	2195.15	2567.62	2038.24	2025.14
Glucose_ABC_transporter,_ATP-binding_subunit_(EC_3.6.3.-)	0	0	0	0	0	0	0	0	0
2-oxoglutarate/malate_translocator	107.421	108.2	103.832	9.21338	5.15691	5.29682	1.44087	3.5386	2.16361
Catalase_(EC_1.11.1.6)	414.506	495.803	467.579	6.14226	2.57845	9.08026	1.44087	2.94884	4.32723
Cob(II)alamin_reductase	3.50287	1.36962	2.00965	202.694	146.972	177.065	158.495	210.547	194.725
Propanediol_utilization_polyhedral_body_protein_PduA	0	0	0	0	0	2.27007	4.3226	20.0521	16.2271
Propanediol_utilization_polyhedral_body_protein_PduB	211.34	235.575	227.091	76.7782	76.0644	63.5618	53.3121	74.9005	60.5812
Propanediol_utilization_polyhedral_body_protein_PduJ	71.225	57.5241	56.9401	20.4742	15.4707	12.107	7.20433	12.3851	11.8999
Propanediol_utilization_polyhedral_body_protein_PduK	10.5086	0	3.34942	19.4505	10.3138	5.29682	4.3226	4.71814	12.9817
Propanediol_utilization_polyhedral_body_protein_PduN	4.67049	1.36962	2.00965	6.14226	0	3.02675	14.4087	12.3851	15.1453
Propanediol_utilization_polyhedral_body_protein_PduT	1.16762	0	0.669884	7.16596	5.15691	6.05351	5.76347	8.25674	10.8181
Propanediol_utilization_polyhedral_body_protein_PduU	43.2021	47.9367	62.2992	18.4268	3.86768	6.05351	2.88173	17.1033	7.57265
Propanediol_utilization_protein_PduL	38.5316	19.1747	30.1448	2.04742	5.15691	2.27007	2.88173	2.35907	0
Propanediol_utilization_protein_PduV	12.8439	10.957	8.0386	9.21338	6.44614	4.54013	23.0539	29.4884	22.7179
Propanediol_utilization_transcriptional_activator	25.6877	17.8051	11.388	17.4031	1.28923	6.05351	69.1616	83.1572	83.2991
Propionate_kinase,_propanediol_utilization_(EC_2.7.2.1)	0	0	0	0	0	0	0	0	0
Putative_iron-containing_NADPH-dependent_propanol_dehydrogenase	166.97	180.79	188.907	6.14226	5.15691	7.56688	5.76347	5.30791	8.65445
Threonine_kinase_in_B12_biosynthesis	130.774	126.005	123.259	92.1338	38.6768	32.5376	48.9895	83.1572	103.853
B12_binding_domain_of_Methylmalonyl-CoA_mutase_(EC_5.4.99.2)	0	0	0	0	0	0	0	0.589767	1.08181
Methylmalonyl-CoA_decarboxylase,_alpha_chain_(EC_4.1.1.41)	207.837	246.532	260.585	645.961	737.438	690.857	1623.86	1362.95	1144.55
Methylmalonyl-CoA_decarboxylase,_beta_chain_(EC_4.1.1.41)	56.0459	73.9596	83.7355	279.473	310.704	335.213	1028.78	849.265	744.283
Methylmalonyl-CoA_epimerase_(EC_5.1.99.1)	24.5201	45.1975	34.834	204.742	220.458	213.386	416.41	378.631	387.287
Methylmalonyl-CoA_mutase_(EC_5.4.99.2)	273.224	299.947	284.701	1518.16	1575.44	1652.61	3919.16	3076.23	2863.54
Propionyl-CoA_carboxylase_biotin-containing_subunit_(EC_6.4.1.3)	0	0	0.669884	0	0	0	1.44087	1.7693	0
Propionyl-CoA_carboxylase_carboxyl_transferase_subunit_(EC_6.4.1.3)	0	1.36962	0	11.2608	10.3138	15.1338	10.0861	10.6158	9.73626
Alanine_dehydrogenase_(EC_1.4.1.1)	510.251	456.084	549.305	332.706	354.537	279.218	234.861	202.88	215.28
D-alanine_aminotransferase_(EC_2.6.1.21)	176.311	199.965	181.538	41.9721	18.0492	46.158	30.2582	22.4112	21.6361
D-amino_acid_dehydrogenase_small_subunit_(EC_1.4.99.1)	246.368	252.01	267.284	3.07113	0	0.756688	0	1.17953	2.16361
Omega-amino_acid--pyruvate_aminotransferase_(EC_2.6.1.18)	0	0	0	4.09484	0	0	1.44087	4.71814	4.32723
Aerobic_C4-dicarboxylate_transporter_for_fumarate,_L-malate,_D-malate,_succunate	0	0	0	9.21338	0	0	0	8.25674	14.0635
Biotin_carboxyl_carrier_protein_of_oxaloacetate_decarboxylase	31.5258	23.2836	16.7471	0	0	0	0	0.589767	0
D-malic_enzyme_(EC_1.1.1.83)	7.00574	0	6.02895	4.09484	6.44614	2.27007	1.44087	1.7693	0
Malate_Na(+)_symporter	80.566	64.3722	52.9208	135.13	104.427	96.0994	38.9034	77.2595	59.4994
Malate_permease	948.11	853.274	923.1	574.301	527.294	538.006	511.508	587.408	663.147
Malolactic_enzyme_(EC_1.-.-.-)	899.07	962.844	979.37	661.316	885.699	860.355	671.444	634.59	543.067
Malolactic_regulator	217.178	186.269	201.635	1.02371	1.28923	3.02675	0	0.589767	0
Oxaloacetate_decarboxylase_alpha_chain_(EC_4.1.1.3)	402.83	435.54	389.872	377.749	317.15	358.67	262.238	258.318	255.306
Oxaloacetate_decarboxylase_beta_chain_(EC_4.1.1.3)	533.604	584.828	573.42	1033.95	1071.35	1219.03	1048.95	917.088	904.39
Oxaloacetate_decarboxylase_gamma_chain_(EC_4.1.1.3)	26.8553	26.0228	12.0579	0	0	0	0	0	0
Pyruvate_carboxylase_subunit_B_(biotin-containing)_(EC_6.4.1.1)	336.275	404.038	442.123	468.859	598.201	575.84	502.862	360.348	429.477
Two-component_response_regulator,_malate_(EC_2.7.3.-)	16.3467	15.0658	17.417	15.3556	5.15691	3.02675	7.20433	17.1033	9.73626
Two-component_sensor_histidine_kinase,_malate_(EC_2.7.3.-)	33.8611	21.9139	15.4073	51.1855	34.8091	40.1045	24.4947	24.1805	23.7997
Oxaloacetate_decarboxylase_involved_in_citrate_fermentation,_predicted_(EC_4.1.1.3)	17.5143	15.0658	21.4363	0	0	0	1.44087	0	0
PEP/pyruvate_binding_domain_protein	2.33525	0	0	31.735	25.7845	38.5911	18.7313	1.7693	7.57265
Acetate_permease_ActP_(cation/acetate_symporter)	12.8439	10.957	16.7471	0	0	0	0	0	0
Acetyl-CoA_synthetase_(ADP-forming)_alpha_and_beta_chains,_putative	38.5316	24.6532	26.1255	621.392	649.77	648.482	2220.38	1820.61	1539.41
Acetyl-CoA_synthetase_(ADP-forming)_alpha_chain_(EC_6.2.1.13)	0	0	0	1.02371	0	0	1.44087	4.12837	2.16361
Acylphosphate_phosphohydrolase_(EC_3.6.1.7),_putative	169.305	120.527	121.919	115.679	128.923	84.7491	69.1616	70.7721	94.1172
Betaine_reductase_component_B_alpha_subunit_(EC_1.21.4.4)	7.00574	6.84811	2.00965	246.714	263.002	276.191	148.409	112.056	129.817
Glycine_reductase_component_B_alpha_subunit_(EC_1.21.4.2)	115.595	131.484	126.608	749.355	796.742	735.501	629.659	500.713	541.985
NAD-dependent_protein_deacetylase_of_SIR2_family	1241.18	1339.49	1256.03	2070.96	2212.31	2089.22	2426.42	2104.88	2215.54
NAD-independent_protein_deacetylase_AcuC	1.16762	0	0	0	0	0	0	0	0
Protein_acetyltransferase	2.33525	5.47849	1.33977	5.11855	0	0	0	4.12837	1.08181
Putative_membrane_protein,_clustering_with_ActP	4.67049	2.73924	1.33977	0	0	0	0	0	0
Pyruvate:ferredoxin_oxidoreductase,_alpha_subunit_(EC_1.2.7.1)	5.83812	5.47849	4.68919	2.04742	3.86768	5.29682	0	3.5386	3.24542
Pyruvate:ferredoxin_oxidoreductase,_beta_subunit_(EC_1.2.7.1)	3.50287	8.21773	2.67953	4.09484	3.86768	5.29682	4.3226	0.589767	4.32723
Pyruvate:ferredoxin_oxidoreductase,_delta_subunit_(EC_1.2.7.1)	1.16762	2.73924	0	0	0	0	0	0	0
cytosolic_long-chain_acyl-CoA_thioester_hydrolase_family_protein	2.33525	0	1.33977	6.14226	7.73536	5.29682	11.5269	15.334	11.8999
Phosphoglyceromutase	17.5143	9.58735	9.37837	148.438	118.609	86.2625	136.882	186.956	190.398
Propionyl-CoA_carboxylase_beta_chain_(EC_6.4.1.3)	12.8439	23.2836	14.0676	153.556	131.501	149.824	80.6885	72.5414	70.3174
Serine--pyruvate_aminotransferase_(EC_2.6.1.51)	46.7049	31.5013	29.4749	301.994	337.777	276.191	380.389	353.271	422.986
Serine-pyruvate_aminotransferase/archaeal_aspartate_aminotransferase	3.50287	5.47849	2.00965	1.02371	0	0.756688	0	3.5386	2.16361
Phosphoglucomutase_(EC_5.4.2.2)	16.3467	4.10886	13.3977	74.7308	59.3044	71.8854	36.0217	25.9498	20.5543
Family_13_glycosyl_hydrolase,_row_724	380.645	365.689	368.436	116.703	110.874	152.851	30.2582	31.8474	30.2906
Predicted_sucrose_permease,_MFS_family,_FucP_subfamily	0	0	0	19.4505	10.3138	13.6204	0	0	3.24542
PTS_system,_sucrose-specific_IIA_component_(EC_2.7.1.69)	984.306	869.71	1105.98	481.143	385.479	513.791	224.775	195.213	228.261
PTS_system,_sucrose-specific_IIB_component_(EC_2.7.1.69)	701.742	683.441	610.264	89.0627	72.1967	65.8319	77.8068	87.8754	85.4627
Sucrose_operon_repressor_ScrR,_LacI_family	702.909	701.246	787.113	453.503	415.131	442.663	270.883	256.549	261.797
Sucrose_permease,_major_facilitator_superfamily	163.467	172.572	155.413	161.746	175.335	136.961	76.3659	87.8754	102.772
Sucrose_repressor,_LacI_family,_Shewanella_subfamily	1.16762	0	0	0	0	0	0	0	0
Sucrose_specific_transcriptional_regulator_CscR,_LacI_family	1.16762	1.36962	2.00965	0	0	0	0	0	0
Acetyl_xylan_esterase_(EC_3.1.1.41)	5.83812	0	0	0	0	0	1.44087	1.17953	2.16361
Acetyl_xylan_esterase_XylU_(EC_3.1.1.41)	0	0	0	0	0	0	0	0.589767	1.08181
Beta-xylosidase_(EC_3.2.1.37)	56.0459	30.1317	45.5521	15.3556	21.9169	27.2408	7.20433	33.027	15.1453
Glycosyl_transferase,_family_2	58.3812	19.1747	26.7953	49.138	21.9169	27.9975	37.4625	84.3367	70.3174
Hypothetical_protein_TM0950	0	0	0	0	0	0	0	2.35907	3.24542
Myo-inositol-1-phosphate_ABC_transporter,_ATP-binding_protein_InoK	0	0	0	0	0	0	0	1.7693	0
Novel_inositol-related_kinase,_PfkB_family_(EC_2.7.1.12)	1.16762	0	0	0	0	0	0	0	0
Predicted_alpha-arabinosides_ABC_transport_system,_permease_protein_1	0	0	0	0	0	0	0	0	0
Predicted_alpha-arabinosides_ABC_transport_system,_permease_protein_2	0	0	0	0	0	0	0	0	0
Predicted_alpha-arabinosides_ABC_transport_system,_substrate-binding_protein	0	0	0	1.02371	0	0	0	0	0
Predicted_D-arabinose_isomerase	0	0	0	0	0	0.756688	4.3226	0.589767	1.08181
Regulator_of_myo-inositol_utilization_IolR,_ROK_family	0	0	0	0	0	0	0	8.84651	5.40903
Trehalose_ABC_transporter,_permease_component_1	0	0	0	0	0	0	0	0	0
Trehalose_ABC_transporter,_permease_component_2	0	0	0	0	0	0.756688	0	0	0
Trehalose_ABC_transporter,_substrate-binding_component	0	0	0	1.02371	0	0	0	0.589767	0
Unknown_carbohydrate_transporter_from_TRAP_family,_substrate-binding_component_UctP	0	0	0	0	0	0	0	0.589767	0
Xylose_ABC_transporter,_ATP-binding_component	1.16762	2.73924	0	8.18967	1.28923	7.56688	0	4.71814	5.40903
Xylose_ABC_transporter,_permease_component	1.16762	2.73924	2.67953	69.6122	61.8829	80.9657	12.9678	14.7442	31.3724
Xylose_ABC_transporter,_substrate-binding_component	2.33525	6.84811	7.36872	79.8493	79.9321	85.5058	27.3765	19.4623	20.5543
Xylose_isomerase_(EC_5.3.1.5)	49.0402	36.9798	38.8533	164.817	174.046	168.742	122.474	136.826	102.772
Xylose-responsive_transcription_regulator,_ROK_family	7.00574	2.73924	2.00965	36.8535	10.3138	9.08026	2.88173	8.84651	14.0635
Xylulose_kinase_(EC_2.7.1.17)	102.751	86.2861	83.0656	627.534	544.054	604.594	704.584	756.082	848.136
PTS_system,_tagatose-specific_IIC_component	7.00574	4.10886	6.02895	0	0	0	0	0	1.08181
Alpha,alpha-trehalose-phosphate_synthase_[UDP-forming]_(EC_2.4.1.15)	3.50287	5.47849	7.36872	0	0	0	0	0	0
Trehalase_(EC_3.2.1.28)	7.00574	12.3266	8.0386	37.8772	52.8583	56.7516	141.205	108.517	136.308
Trehalose-6-phosphate_phosphatase_(EC_3.1.3.12)	2.33525	1.36962	0	0	0	0	0	0	0
Malto-oligosyltrehalose_trehalohydrolase_(EC_3.2.1.141)	21.0172	26.0228	16.7471	3.07113	3.86768	3.78344	7.20433	11.2056	6.49084
Putative_glucanase_glgE_(EC_3.2.1.-)	9.34099	13.6962	13.3977	2.04742	0	0	0	0.589767	0
Trehalose_phosphorylase_(EC_2.4.1.64)	211.34	265.707	219.722	211.908	340.356	288.298	325.636	255.959	313.724
Trehalose_synthase_(EC_5.4.99.16)	63.0517	57.5241	28.1351	49.138	36.0984	50.6981	28.8173	54.2586	56.2539
Cytoplasmic_trehalase_(EC_3.2.1.28)	3.50287	5.47849	0	0	0	0	0	2.35907	0
Glucose/mannose:H+_symporter_GlcP	18.682	12.3266	12.0579	3.07113	0	1.51338	1.44087	1.17953	2.16361
Predicted_trehalose_permease,_MFS_family,_FucP_subfamily	4.67049	0	0	0	0	0	0	0	0
PTS_system,_glucose-specific_IIA_component	47.8726	27.3924	54.9305	4.09484	1.28923	2.27007	7.20433	11.2056	7.57265
PTS_system,_glucose-specific_IIB_component_(EC_2.7.1.69)	163.467	147.919	122.589	544.613	716.81	508.495	533.121	442.915	496.549
PTS_system,_trehalose-specific_IIA_component_(EC_2.7.1.69)	101.583	91.7646	97.803	250.809	330.042	186.145	113.828	110.287	107.099
PTS_system,_trehalose-specific_IIB_component_(EC_2.7.1.69)	32.6934	35.6102	36.1737	11.2608	5.15691	13.6204	14.4087	23.5907	19.4725
Putative_cytoplasmic_protein_clustered_with_trehalase	0	0	0	2.04742	1.28923	1.51338	1.44087	4.12837	2.16361
Transcriptional_regulator_of_trehalose_utilization,_LacI_family	0	0	0	0	0	0	0	0	0
Trehalose_operon_transcriptional_repressor	131.941	78.0684	84.4053	92.1338	110.874	72.6421	63.3981	56.0279	77.8901
Trehalose-6-phosphate_hydrolase_(EC_3.2.1.93)	155.294	141.071	121.919	199.623	270.738	171.768	128.237	113.825	81.1355
TcuA:_flavoprotein_used_to_oxidize_tricarballylate_to_cis-aconitate	0	0	0	0	0	0	0	0	0
Putative_HTH-type_transcriptional_regulator_YdjF	3.50287	0	0	6.14226	0	1.51338	2.88173	4.71814	5.40903
Putative_oxidoreductase_YdjL	1.16762	0	1.33977	0	1.28923	1.51338	11.5269	12.9749	5.40903
Putative_two-component_response_regulator_and_GGDEF_family_protein_YeaJ	0	0	0	0	0	0	0	0	0
Uncharacterized_sugar_kinase_YdjH	0	0	0	0	0	2.27007	4.3226	12.3851	3.24542
Glycosyl_hydrolase_YegX,_family_25	12.8439	8.21773	8.70849	0	0	0	0	0	0
Putative_carbohydrate_kinase_in_cluster_with_fructose-bisphosphate_aldolase	0	0	0	0	0	0	1.44087	4.71814	10.8181
Predicted_sugar_ABC_transport_system,_ATP-binding_protein_YphE	0	0	0	0	0	0	0	0	0
Predicted_sugar_ABC_transport_system,_permease_protein_YphD	0	0	0	1.02371	0	0	0	0	0
Uncharacterized_protein_YphG,_TPR-domain_containing	1.16762	1.36962	0	221.121	126.344	177.065	122.474	139.185	97.3626
Hypothetical_protein_VC0266_(sugar_utilization_related?)	455.373	442.388	468.919	429.958	429.313	407.855	425.056	355.63	348.342
Alpha-xylosidase_(EC_3.2.1.-)	33.8611	30.1317	36.8436	101.347	41.2553	34.8077	66.2799	85.5163	72.481
D-xylose_proton-symporter_XylE	9.34099	1.36962	4.68919	198.6	198.541	202.036	210.366	224.112	183.907
D-xylose_proton-symporter_XylT	1.16762	0	0	0	0	0	0	3.5386	2.16361
D-xylose_transport_ATP-binding_protein_XylG	5.83812	6.84811	3.34942	53.2329	20.6276	18.1605	23.0539	30.0781	17.3089
D-xylose-specific_1-epimerase_(mutarotase)	0	0	0	1.02371	1.28923	0.756688	0	0.589767	0
Novel_Xylose_regulator_from_LacI_family	0	0	0	0	0	0	0	2.35907	2.16361
Phosphotransferase_system_for_xylose-containing_disaccharide,_EIIA_component	0	0	0	0	0	0	0	0	0
Phosphotransferase_system_for_xylose-containing_disaccharide,_EIIC_component	0	0	0	2.04742	0	0.756688	0	2.94884	2.16361
Phosphotransferase_system_for_xylose-containing_disaccharide,_EIID_component	0	0	0	0	0	0	0	0	0
Possible_alpha-xyloside_ABC_transporter,_ATP-binding_component	2.33525	0	0.669884	0	0	0	0	0	0
Possible_alpha-xyloside_ABC_transporter,_permease_component	8.17336	9.58735	7.36872	77.8019	56.726	54.4816	28.8173	43.053	40.0268
Possible_alpha-xyloside_ABC_transporter,_substrate-binding_component	1.16762	1.36962	0.669884	0	1.28923	1.51338	0	3.5386	0
predicted_xylose_isomerase	7.00574	6.84811	3.34942	69.6122	51.5691	67.3453	57.6347	56.6177	34.6178
Putative_xylulose_kinase_(EC_2.7.1.17)	0	0	0	5.11855	3.86768	3.78344	7.20433	11.2056	8.65445
Xylanase	5.83812	2.73924	1.33977	104.418	70.9075	85.5058	57.6347	104.979	72.481
Xylose_ABC_transporter,_periplasmic_xylose-binding_protein_XylF	0	0	0	16.3793	16.76	13.6204	5.76347	10.026	5.40903
Xylose_ABC_transporter,_permease_protein_XylH	1.16762	0	0	2.04742	0	2.27007	0	1.7693	1.08181
Xylose_activator_XylR_(AraC_family)	2.33525	1.36962	3.34942	45.0432	34.8091	19.6739	20.1721	13.5647	21.6361
Xyloside_transporter_XynT	58.3812	58.8937	59.6196	244.667	166.31	241.384	100.861	117.364	134.144
Cell_division_initiation_protein_DivIVA	429.685	464.302	494.374	331.682	288.787	307.216	184.431	199.931	244.488
Cell_division_protein_DivIC_(FtsB),_stabilizes_FtsL_against_RasP_cleavage	189.155	91.7646	177.519	12.2845	2.57845	13.6204	0	5.30791	0
Cell_division_protein_FtsA	1580.96	1577.8	1631.84	1539.66	1419.44	1455.11	1750.65	1590.6	1552.39
Cell_division_protein_FtsI_[Peptidoglycan_synthetase]_(EC_2.4.1.129)	4974.07	5370.29	5287.39	4322.1	4504.56	4514.4	4806.73	4151.96	4123.85
Cell_division_protein_FtsK	3857.83	3958.21	3911.45	3210.35	2900.76	3174.31	4463.8	3923.72	3635.95
Cell_division_protein_FtsL	214.843	180.79	208.334	10.2371	7.73536	17.4038	0	2.35907	5.40903
Cell_division_protein_FtsQ	886.226	862.861	907.023	543.59	528.583	525.142	854.434	750.774	685.865
Cell_division_protein_FtsQ_homolog	3.50287	0	0.669884	9.21338	1.28923	1.51338	4.3226	8.25674	3.24542
Cell_division_protein_FtsW	2438	2313.29	2400.86	1909.22	1741.75	1794.11	2028.74	2118.44	1960.23
Cell_division_protein_FtsZ_(EC_3.4.24.-)	2473.03	2433.82	2496.66	2101.68	2145.27	2218.61	2649.75	2428.66	2277.2
Cell_division_protein_MraZ	449.535	423.213	420.017	501.618	384.19	402.558	252.152	337.937	285.597
Cell_division_protein_ZipA	61.884	31.5013	30.8146	0	0	0.756688	0	0	0
Cell_division_topological_specificity_factor_MinE	68.8898	75.3292	62.2992	83.9442	92.8243	84.7491	70.6025	51.8995	59.4994
Cell-shape_determining_protein_MreBH	0	0	0	0	1.28923	0	0	2.35907	0
Chromosome_(plasmid)_partitioning_protein_ParA	1421	1358.66	1273.45	1839.61	1589.62	1660.17	1932.2	1831.82	1723.32
Chromosome_(plasmid)_partitioning_protein_ParB	1718.74	1672.31	1869.65	1786.37	1677.28	1766.11	1978.31	1844.2	1866.12
MreB-like_protein_(Mbl_protein)	47.8726	38.3494	59.6196	443.266	435.759	474.444	479.809	415.196	403.514
Rod_shape-determining_protein_MreB	1442.01	1588.76	1574.23	1933.79	2142.7	2126.29	2208.85	1850.69	1840.15
Rod_shape-determining_protein_MreC	1318.25	1495.63	1525.33	1286.8	1385.92	1286.37	1485.53	1370.03	1393.37
Rod_shape-determining_protein_MreD	490.402	498.542	586.148	532.329	429.313	461.58	319.872	425.812	433.804
Rod_shape-determining_protein_RodA	1280.88	1473.71	1319.67	1654.31	1688.89	1689.69	2080.61	1841.25	1734.14
Septum_formation_protein_Maf	683.06	646.461	637.059	1008.35	805.767	868.678	1090.74	1080.45	1061.25
Septum_site-determining_protein_MinC	157.629	184.899	155.413	144.343	180.492	182.362	152.732	116.774	133.062
Septum_site-determining_protein_MinD	712.25	831.36	802.521	886.532	948.871	982.182	1462.48	1338.77	1086.13
Z-ring-associated_protein_ZapA	2.33525	2.73924	3.34942	0	0	0	0	0	0
Cell_division_protein_GpsB,_coordinates_the_switch_between_cylindrical_and_septal_cell_wall_synthesis_by_re-localization_of_PBP1	143.618	104.091	132.637	13.3082	0	2.27007	0	7.07721	6.49084
Chromosome_replication_initiation_protein_dnaD	267.386	267.076	300.108	3.07113	9.02459	38.5911	1.44087	10.026	11.8999
Endonuclease_III_(EC_4.2.99.18)	1113.91	1158.7	1062.44	1180.34	1125.5	1127.47	1547.49	1368.26	1304.66
FIG001721:_Predicted_N6-adenine-specific_DNA_methylase	611.835	568.393	649.787	79.8493	51.5691	69.6153	61.9573	68.413	83.2991
FIG005686:_hypothetical_protein	211.34	161.615	215.703	15.3556	18.0492	34.8077	11.5269	10.6158	7.57265
Penicillin-binding_protein_1A/1B_(PBP1)	760.123	746.444	844.723	17.4031	24.4953	70.372	4.3226	1.7693	8.65445
RecU_Holliday_junction_resolvase	312.923	243.793	310.156	19.4505	25.7845	33.2943	8.6452	7.07721	17.3089
Septation_ring_formation_regulator_EzrA	820.839	775.206	925.109	158.675	189.516	239.114	61.9573	54.8484	78.9719
Circadian_input_kinase_A	2.33525	0	0	2.04742	0	0	0	3.5386	1.08181
Circadian_phase_modifier	46.7049	47.9367	46.222	113.632	95.4028	76.4255	73.4842	100.85	85.4627
Clock-associated_two-component_sensor_histidine_kinase_SasA	1.16762	0	0	0	0	0	0	0	0
Group_2_RNA_polymerase_sigma_factor	0	0	0	0	1.28923	0.756688	1.44087	0.589767	0
Phosphoglucosamine_mutase_(EC_5.4.2.10)	2508.05	2600.91	2584.41	2290.04	2543.64	2594.68	3024.38	2707.03	2742.38
Uncharacterized_secreted_protein_associated_with_spyDAC	1.16762	0	0	0	0	0	0	0.589767	0
DNA_primase_(EC_2.7.7.-)	3446.82	3662.37	3640.82	3397.69	3509.28	3742.58	4727.48	4551.83	4013.5
RNA_polymerase_sigma_factor_RpoD	2311.89	2337.94	2455.12	2253.18	2327.05	2316.98	2505.67	2267.66	2200.39
SSU_ribosomal_protein_S21p	350.287	279.403	279.341	439.171	321.018	307.972	377.507	426.402	432.723
Transamidase_GatB_domain_protein	337.443	279.403	237.139	499.57	433.18	376.074	609.487	603.922	578.767
TsaD/Kae1/Qri7_protein,_required_for_threonylcarbamoyladenosine_t(6)A37_formation_in_tRNA	1991.97	2254.4	2157.03	1915.36	2190.4	2186.83	2714.59	2251.73	2235.01
Chromosome_partition_protein_MukB	356.125	428.692	387.863	1.02371	0	1.51338	0	0	0
Chromosome_partition_protein_MukE	53.7107	80.8077	58.9498	1.02371	0	0	0	0	1.08181
Chromosome_partition_protein_MukF	105.086	143.81	132.637	0	0	0	0	0	0
Chromosome_(plasmid)_partitioning_protein_ParB-2	3.50287	5.47849	4.0193	9.21338	15.4707	3.02675	28.8173	21.8214	31.3724
Chromosome_partition_protein_smc	3463.17	3240.52	3449.23	2851.03	2779.57	2857.26	2556.1	2477.02	2612.56
Pseudouridine_synthase_family_protein	7.00574	8.21773	2.67953	35.8298	16.76	17.4038	14.4087	21.2316	21.6361
Ribonuclease_III_(EC_3.1.26.3)	1278.55	1461.39	1399.39	1153.72	1086.82	1065.42	1309.75	1191.33	1206.21
Ribosomal_large_subunit_pseudouridine_synthase_B_(EC_4.2.1.70)	837.186	771.097	917.071	565.088	651.06	609.891	1370.26	1344.67	1320.89
Segregation_and_condensation_protein_A	816.169	720.421	831.326	607.06	504.088	562.976	495.658	486.558	556.049
Segregation_and_condensation_protein_B	646.863	632.765	633.04	584.538	616.251	595.514	523.035	505.431	557.13
Signal_recognition_particle_associated_protein	209.005	208.182	198.955	274.354	212.722	169.498	214.689	237.676	219.607
Signal_recognition_particle_receptor_protein_FtsY_(=alpha_subunit)_(TC_3.A.5.1.1)	1631.17	1754.49	1657.29	1428.07	1574.15	1578.45	2066.2	1613.01	1589.17
Signal_recognition_particle,_subunit_Ffh_SRP54_(TC_3.A.5.1.1)	2220.82	2452.99	2380.1	2128.29	2474.03	2370.71	2901.91	2521.26	2473.01
TsaB_protein,_required_for_threonylcarbamoyladenosine_(t(6)A)_formation_in_tRNA	1331.09	1391.54	1369.91	1082.06	1259.57	1243.24	1533.08	1388.9	1347.93
Alginate_lyase_precursor_(EC_4.2.2.3)	0	0	0	3.07113	0	0	0	4.12837	4.32723
GDP-mannose_6-dehydrogenase_(EC_1.1.1.132)	0	0	0	0	0	0	0	0	0
Probable_poly(beta-D-mannuronate)_O-acetylase_(EC_2.3.1.-)	49.0402	38.3494	30.8146	481.143	475.725	504.711	275.205	167.494	200.134
Glycosyl_transferase_,group_2_family,_anthrose_biosynthesis	1.16762	0	0	0	0	0	0	0.589767	0
O-acetyltransferase,_anthrose_biosynthesis	2.33525	0	1.33977	0	0	0	0	1.17953	0
Capsular_polysaccharide_transcription_antitermination_protein,_UpxY_family	4.67049	0	6.02895	76.7782	51.5691	47.6714	36.0217	41.2837	49.7631
Transcription_antitermination_protein_UpdY	115.595	127.375	109.191	149.462	64.4614	71.1287	48.9895	73.7209	56.2539
UDP-galactopyranose_mutase_(EC_5.4.99.9)	562.794	620.439	566.052	379.796	336.488	416.179	252.152	251.831	249.897
GDP-mannose_4,6_dehydratase_Gmd_(EC_4.2.1.47)	0	0	0	0	0	0	0	0	0
Mannosyltransferase_WbkA	0	0	0	0	0	0	0	0	0
Mannosyltransferase_WboB	0	0	0	0	0	0	2.88173	0	0
O-antigen_export_system_permease_protein_Wzm	0	0	0	0	0	0	0	0	0
Perosamine_synthetase_Per	1.16762	0	0	0	0	0	0	0	1.08181
Perosamine_synthetase_WbkB	0	0	0	0	0	0	0	0.589767	0
Capsular_polysaccharide_biosynthesis_fatty_acid_synthase_WcbR	0	0	0	0	0	0	0	0	0
Capsular_polysaccharide_biosynthesis_protein_WcbJ,_NAD-dependent_epimerase/dehydratase_family	0	0	0	0	0	0	0	0	0
D,D-heptose_7-phosphate_kinase	54.8783	41.0886	46.222	90.0864	90.2459	143.014	82.1294	91.414	89.7899
D-glycero-D-manno-heptose_1,7-bisphosphate_phosphatase_(EC_3.1.1.-)	219.513	256.119	253.886	151.509	109.584	127.88	41.7851	90.8242	87.6263
D-glycero-D-manno-heptose_1-phosphate_guanosyltransferase	8.17336	13.6962	12.0579	157.651	145.683	158.905	109.506	111.466	80.0537
dTDP-4-dehydrorhamnose_3,5-epimerase_(EC_5.1.3.13)	875.717	916.277	858.791	658.245	648.481	740.041	958.176	780.852	825.418
GDP-L-fucose_synthetase_(EC_1.1.1.271)	234.692	324.6	302.787	726.834	786.428	821.764	838.584	716.567	646.92
GDP-mannose_4,6-dehydratase_(EC_4.2.1.47)	37.3639	36.9798	34.834	100.324	74.7752	82.479	31.6991	41.8735	54.0903
Phosphoheptose_isomerase_(EC_5.3.1.-)	203.166	212.291	227.091	131.035	95.4028	124.097	76.3659	84.3367	77.8901
Phosphoheptose_isomerase_1_(EC_5.3.1.-)	155.294	179.42	144.695	64.4937	51.5691	68.8587	18.7313	22.4112	14.0635
Phosphoheptose_isomerase_2_(EC_5.3.1.-)	0	0	0	0	0	0	0	0	0
Capsular_polysaccharide_ABC_transporter,_ATP-binding_protein_KpsT	141.282	108.2	119.239	0	0	0	0	0	0
Capsular_polysaccharide_ABC_transporter,_permease_protein_KpsM	88.7394	128.744	119.239	0	0	0	0	0	0
Capsular_polysaccharide_export_system_inner_membrane_protein_KpsE	159.964	198.595	176.849	0	0	0.756688	0	1.17953	0
Capsular_polysaccharide_export_system_periplasmic_protein_KpsD	0	0	0	9.21338	5.15691	0.756688	0	1.17953	1.08181
Capsular_polysaccharide_biosynthesis_protein_CapD	7.00574	5.47849	4.0193	22.5216	37.3876	18.1605	5.76347	1.17953	5.40903
Capsular_polysaccharide_biosynthesis/export_periplasmic_protein_WcbA	15.1791	13.6962	9.37837	0	0	0	0	0	0
Capsular_polysaccharide_biosynthesis/export_periplasmic_protein_WcbC	144.785	168.463	162.782	0	0	0	0	0	0
Capsular_polysaccharide_export_system_protein_KpsC	255.709	267.076	279.341	0	0	0.756688	0	0	0
Capsular_polysaccharide_export_system_protein_KpsS	154.126	179.42	175.51	1.02371	0	0.756688	1.44087	0	0
Low_molecular_weight_protein-tyrosine-phosphatase_Wzb_(EC_3.1.3.48)	61.884	75.3292	70.3378	0	1.28923	0.756688	2.88173	1.17953	1.08181
O-antigen_flippase_Wzx	224.184	121.896	122.589	136.153	100.56	117.287	1981.19	1779.33	1623.79
Oligosaccharide_repeat_unit_polymerase_Wzy	412.171	431.431	416.668	71.6596	38.6768	53.7249	90.7746	66.054	74.6447
Polysaccharide_export_lipoprotein_Wza	148.288	175.312	165.461	0	0	0	0	0	0
Putative_capsular_polysaccharide_transport_protein_YegH	216.01	262.967	241.828	0	0	0.756688	0	1.17953	0
Tyrosine-protein_kinase_Wzc_(EC_2.7.10.2)	1019.34	1055.98	941.856	179.149	155.996	184.632	276.646	322.013	257.47
N-Acetylneuraminate_cytidylyltransferase_(EC_2.7.7.43)	353.79	298.577	330.253	321.445	305.547	327.646	152.732	183.418	157.944
N-acetylneuraminate_synthase_(EC_2.5.1.56)	166.97	184.899	172.16	350.109	360.984	403.315	227.657	222.932	205.543
Sialic_acid_biosynthesis_protein_NeuD,_O-acetyltransferase	18.682	10.957	4.68919	40.9484	54.1475	48.4281	5.76347	6.48744	5.40903
UDP-N-acetylglucosamine_2-epimerase_(EC_5.1.3.14)	1070.71	1153.22	1069.8	2129.32	2406.99	2175.48	1734.8	1600.63	1486.4
Colanic_acid_biosynthesis_glycosyl_transferase_WcaE	127.271	121.896	117.23	33.7824	54.1475	42.3746	64.839	70.1823	42.1905
Colanic_acid_biosynthesis_glycosyl_transferase_WcaL	0	0	0	2.04742	0	0	0	0	0
Colanic_acid_biosynthsis_UDP-glucose_lipid_carrier_transferase_WcaJ	0	0	0	0	0	0	0	1.17953	0
Colanic_acid_biosysnthesis_glycosyl_transferase_WcaI	0	0	0	0	0	0	0	0	0
Colanic_acid_biosysnthesis_protein_WcaK	0	0	0	0	0	0.756688	0	0	0
Lipopolysaccharide_biosynthesis_protein_WzxC	580.309	683.441	557.343	504.689	528.583	566.003	292.496	258.908	307.233
alpha-1,6-rhamnosyltransferase	0	0	0	0	0	0	0	0	1.08181
D-alanine--poly(phosphoribitol)_ligase_subunit_1_(EC_6.1.1.13)	1143.1	1083.37	1180.34	1265.3	1300.83	1194.81	1015.81	937.14	1100.2
D-alanine--poly(phosphoribitol)_ligase_subunit_2_(EC_6.1.1.13)	203.166	150.658	174.84	127.964	158.575	108.963	92.2155	145.083	186.071
D-alanyl_transfer_protein_DltB	832.515	754.661	943.866	528.234	596.912	493.361	610.927	567.946	670.72
Poly(glycerophosphate_chain)_D-alanine_transfer_protein_DltD	723.926	716.312	866.829	442.242	455.097	345.05	250.711	345.604	419.741
dTDP-4-dehydrorhamnose_reductase_(EC_1.1.1.133)	978.468	968.322	976.69	1048.28	1104.87	1128.22	1289.58	1167.15	1038.53
dTDP-glucose_4,6-dehydratase_(EC_4.2.1.46)	1944.09	2196.87	2024.39	1864.17	2119.49	2245.09	2437.95	1897.87	1837.99
dTDP-Rha:A-D-GlcNAc-diphosphoryl_polyprenol,_A-3-L-rhamnosyl_transferase_WbbL	31.5258	20.5443	10.0483	19.4505	5.15691	6.8102	7.20433	14.7442	21.6361
dTDP-rhamnosyl_transferase_RfbF_(EC_2.-.-.-)	8.17336	5.47849	6.02895	20.4742	5.15691	6.05351	1.44087	21.2316	12.9817
Glucose-1-phosphate_cytidylyltransferase_(EC_2.7.7.33)	40.8668	63.0026	49.5714	447.361	408.685	462.337	201.721	128.569	155.78
Glucose-1-phosphate_thymidylyltransferase_(EC_2.7.7.24)	1230.67	1335.38	1287.52	1095.37	1178.35	1217.51	1499.94	1286.87	1195.4
Capsular_polysaccharide_synthesis_enzyme_CpsA,_sugar_transferase	0	0	0	0	0	0	0	1.17953	0
Capsular_polysaccharide_synthesis_enzyme_CpsD,_exopolysaccharide_synthesis	2.33525	0	0	0	0	0	0	0	0
Conserved_domain_protein_in_cluster_with_two_glycosyl_transferases	103.918	80.8077	89.0945	36.8535	2.57845	3.02675	5.76347	41.2837	51.9267
Exopolysaccharide_biosynthesis_glycosyltransferase_EpsF_(EC_2.4.1.-)	3.50287	1.36962	2.00965	1.02371	5.15691	2.27007	0	1.7693	1.08181
Exopolysaccharide_biosynthesis_transcription_antiterminator,_LytR_family	3.50287	9.58735	3.34942	0	0	0	0	0	0
Lipopolysaccharide_cholinephosphotransferase_LicD3_(EC_2.7.8.-)	339.778	328.709	383.843	108.513	82.5105	70.372	116.71	123.261	126.571
Putative_uncharacterized_protein_in_cluster_with_two_glycosyl_transferases	169.305	158.876	186.228	103.395	94.1136	82.479	95.0972	123.851	156.862
Tyrosine-protein_kinase_EpsD_(EC_2.7.10.2)	364.298	390.342	438.104	44.0195	39.966	59.0217	14.4087	45.4121	55.1721
Undecaprenyl-phosphate_galactosephosphotransferase_(EC_2.7.8.6)	908.411	892.993	931.138	434.053	349.381	379.858	342.926	402.811	426.232
Membrane_protein_CarB_involved_in_the_export_of_O-antigen_and_teichoic_acid,_Streptococci_specific	415.674	402.669	462.89	102.371	61.8829	52.9682	79.2477	137.416	141.717
Polysaccharide_biosynthesis_glycosyl_transferase_CpsO	45.5373	52.0456	56.9401	3.07113	7.73536	6.05351	1.44087	2.35907	0
3-deoxy-D-manno-octulosonate_8-phosphate_phosphatase_(EC_3.1.3.45)	468.217	490.324	499.733	351.132	384.19	425.259	570.583	540.227	518.185
3-deoxy-manno-octulosonate_cytidylyltransferase_(EC_2.7.7.38)	699.406	798.489	683.951	676.672	653.638	681.776	922.155	774.365	694.52
Acyl-[acyl-carrier-protein]--UDP-N-acetylglucosamine_O-acyltransferase_(EC_2.3.1.129)	1063.7	1213.48	1036.31	912.125	1028.8	1095.68	1204.56	944.807	862.2
Arabinose_5-phosphate_isomerase_(EC_5.3.1.13)	873.382	916.277	860.801	630.605	600.78	663.616	831.38	784.391	665.311
Lipid_A_biosynthesis_(KDO)_2-(lauroyl)-lipid_IVA_acyltransferase_(EC_2.3.1.-)	121.433	131.484	107.851	0	0	0	1.44087	0	0
Lipid_A_biosynthesis_lauroyl_acyltransferase_(EC_2.3.1.-)	1233.01	1355.93	1291.54	812.825	763.222	805.873	1048.95	954.244	821.091
Lipid_A_export_ATP-binding/permease_protein_MsbA	481.061	520.456	517.15	294.828	306.836	276.191	227.657	299.012	294.251
Lipid-A-disaccharide_synthase_(EC_2.4.1.182)	1105.74	1173.77	1201.1	1139.39	1070.06	1116.12	1485.53	1305.16	1236.5
Lipopolysaccharide_ABC_transporter,_ATP-binding_protein_LptB	779.972	762.879	785.774	737.071	728.413	765.012	1059.04	847.496	874.1
LPS-assembly_lipoprotein_RlpB_precursor_(Rare_lipoprotein_B)	131.941	108.2	121.249	1.02371	1.28923	0	0	0.589767	0
LptA,_protein_essential_for_LPS_transport_across_the_periplasm	130.774	113.679	121.919	0	0	0	0	0	0
Predicted_hydrolase_of_the_metallo-beta-lactamase_superfamily,_clustered_with_KDO2-Lipid_A_biosynthesis_genes	130.774	131.484	113.21	8.18967	0	0	1.44087	1.7693	2.16361
Protein_of_unknown_function_DUF1009_clustered_with_KDO2-Lipid_A_biosynthesis_genes	54.8783	76.6988	54.9305	121.821	121.187	112.747	60.5164	62.5154	58.4176
regulator_of_length_of_O-antigen_component_of_lipopolysaccharide_chains	21.0172	28.762	16.7471	0	0	0	0	0	0
Tetraacyldisaccharide_4'-kinase_(EC_2.7.1.130)	928.26	955.996	966.642	979.69	935.979	1086.6	1308.31	1168.92	988.771
UDP-3-O-[3-hydroxymyristoyl]_N-acetylglucosamine_deacetylase_(EC_3.5.1.108)	472.887	520.456	499.063	236.477	246.242	250.464	112.388	116.774	98.4444
Bacillosamine/Legionaminic_acid_biosynthesis_aminotransferase_PglE	2.33525	10.957	4.0193	73.7071	46.4122	46.9147	28.8173	38.3349	47.5995
Legionaminic_acid_biosynthesis_protein_PtmA	3.50287	5.47849	2.67953	0	1.28923	1.51338	10.0861	12.3851	8.65445
Legionaminic_acid_biosynthesis_protein_PtmF	2.33525	2.73924	1.33977	0	0	0	5.76347	7.07721	5.40903
Legionaminic_acid_biosynthesis_protein_PtmG	1.16762	0	0.669884	61.4226	116.03	105.936	14.4087	10.026	10.8181
Legionaminic_acid_cytidylyltransferase_(EC_2.7.7.43)	1.16762	8.21773	2.67953	25.5927	29.6522	31.7809	17.2904	28.3088	11.8999
Legionaminic_acid_synthase_(EC_2.5.1.56)	5.83812	2.73924	7.36872	58.3514	55.4368	70.372	44.6669	51.8995	34.6178
UDP-Bac2Ac4Ac_hydrolyzing_2-epimerase_NeuC_homolog	2.33525	1.36962	1.33977	45.0432	52.8583	52.9682	21.613	15.334	19.4725
UDP-N-acetylglucosamine_4,6-dehydratase_(EC_4.2.1.-)	1317.08	1495.63	1552.12	1642.03	1636.03	1739.63	1390.44	1190.74	1265.71
Fe(2+)/alpha-ketoglutarate-dependent_dioxygenase_LpxO	0	0	0	0	0	0	0	0	0
Phosphoethanolamine_transferase_EptA_specific_for_the_1_phosphate_group_of_core-lipid_A	1.16762	0	0	0	0	0.756688	0	0	0
Phosphoethanolamine_transferase_specific_for_the_outer_Kdo_residue_of_lipopolysaccharide	0	0	0	0	0	0.756688	0	1.7693	1.08181
Sensor_protein_basS/pmrB_(EC_2.7.3.-)	21.0172	17.8051	28.1351	10.2371	6.44614	18.1605	4.3226	1.7693	5.40903
Transcriptional_regulatory_protein_basR/pmrA	1.16762	0	0	0	0	0	0	0	0
UPF0141_membrane_protein_YijP_possibly_required_for_phosphoethanolamine_modification_of_lipopolysaccharide	1.16762	0	0	11.2608	2.57845	1.51338	1.44087	12.9749	15.1453
Polymyxin_resistance_protein_ArnC,_glycosyl_transferase_(EC_2.4.-.-)	14.0115	4.10886	5.35907	118.75	118.609	108.206	73.4842	81.3879	69.2356
Polymyxin_resistance_protein_ArnT,_undecaprenyl_phosphate-alpha-L-Ara4N_transferase	67.7221	54.7849	47.5617	249.785	171.467	147.554	125.355	211.727	160.107
Polymyxin_resistance_protein_PmrJ,_predicted_deacetylase	0	0	0	87.0153	52.8583	80.209	63.3981	58.387	49.7631
UDP-4-amino-4-deoxy-L-arabinose_formyltransferase_(EC_2.1.2.13)	0	0	0	41.9721	20.6276	30.2675	14.4087	28.3088	20.5543
UDP-4-amino-4-deoxy-L-arabinose--oxoglutarate_aminotransferase_(EC_2.6.1.-)	80.566	72.5899	65.6486	887.556	743.884	840.681	474.045	365.066	406.759
UDP-glucuronic_acid_oxidase_(UDP-4-keto-hexauronic_acid_decarboxylating)_(EC_1.1.1.305)	0	0	0.669884	178.125	108.295	111.99	72.0433	96.7219	72.481
Cytoplasmic_membrane_protein_FsxA	7.00574	0	0.669884	0	0	0	0	0	0
Dolichol-phosphate_mannosyltransferase_(EC_2.4.1.83)_in_lipid-linked_oligosaccharide_synthesis_cluster	147.121	109.57	109.191	4.09484	5.15691	3.02675	7.20433	12.3851	14.0635
Exoenzymes_regulatory_protein_AepA_in_lipid-linked_oligosaccharide_synthesis_cluster	2.33525	2.73924	0	2.04742	0	0	0	1.7693	0
FIG00820327:_hypothetical_protein	49.0402	41.0886	36.1737	2.04742	3.86768	0.756688	0	2.35907	10.8181
HtrA_protease/chaperone_protein	255.709	330.079	283.361	463.74	407.396	394.235	1347.21	1378.88	1142.39
Outer_membrane_chaperone_Skp_(OmpH)_precursor	4.67049	8.21773	6.69884	0	0	0	0	0	0
Outer_membrane_lipoprotein_LolB_precursor	133.109	124.636	112.54	0	0	0.756688	0	0	1.08181
Outer_membrane_protein_NlpB,_lipoprotein_component_of_the_protein_assembly_complex_(forms_a_complex_with_YaeT,_YfiO,_and_YfgL)	45.5373	35.6102	24.7857	1.02371	0	0	0	0.589767	0
Survival_protein_SurA_precursor_(Peptidyl-prolyl_cis-trans_isomerase_SurA)_(EC_5.2.1.8)	963.289	1073.78	996.787	984.808	858.625	929.97	1682.93	1497.42	1380.39
Uncharacterized_ABC_transporter,_periplasmic_component_YrbD	79.3984	80.8077	69.6679	0	0	0	1.44087	0	1.08181
Uncharacterized_protein_YrbK_clustered_with_lipopolysaccharide_transporters	121.433	97.2431	103.162	0	0	0.756688	0	0	0
Protein_of_unknown_function_DUF374	7.00574	5.47849	7.36872	6.14226	6.44614	3.02675	0	0	4.32723
ADP-heptose--lipooligosaccharide_heptosyltransferase_II_(EC_2.4.1.-)	1063.7	1138.16	1065.12	451.456	576.284	578.867	292.496	214.086	220.689
ADP-L-glycero-D-manno-heptose-6-epimerase_(EC_5.1.3.20)	521.928	484.846	519.16	247.738	304.258	276.948	136.882	74.9005	81.1355
Beta-1,3-glucosyltransferase	1415.16	1271.01	1469.72	278.449	202.409	258.787	152.732	252.42	269.37
Beta-1,4-galactosyltransferase	50.2078	36.9798	24.1158	8.18967	10.3138	10.5936	2.88173	7.07721	6.49084
D-glycero-beta-D-manno-heptose_7-phosphate_kinase	565.13	602.633	619.642	435.076	446.073	441.149	188.754	221.753	210.952
Lipopolysaccharide_1,2-N-acetylglucosaminetransferase_(EC_2.4.1.56)	1.16762	0	0	2.04742	0	0	0	1.17953	0
Lipopolysaccharide_1,6-galactosyltransferase_(EC_2.4.1.-)	0	0	0	1.02371	0	0	0	1.17953	0
Lipopolysaccharide_core_biosynthesis_glycosyltransferase,_group_2_family_protein_(EC_2.4.1.-)	0	0	0	0	0	0	0	0	0
Lipopolysaccharide_core_biosynthesis_protein_RfaS	189.155	215.031	180.869	3.07113	0	0.756688	0	1.7693	2.16361
Lipopolysaccharide_core_biosynthesis_protein_RfaY	63.0517	65.7418	68.3281	136.153	175.335	186.145	92.2155	57.7972	69.2356
Lipopolysaccharide_heptosyltransferase_I_(EC_2.4.1.-)	399.327	456.084	435.424	85.9916	52.8583	87.0192	11.5269	32.4372	23.7997
Lipopolysaccharide_heptosyltransferase_III_(EC_2.4.1.-)	170.473	187.638	176.849	18.4268	20.6276	10.5936	0	2.94884	5.40903
O-antigen_ligase	63.0517	35.6102	47.5617	0	0	0	0	0	0
Putative_two-domain_glycosyltransferase	258.045	232.836	282.691	14.3319	9.02459	12.8637	10.0861	9.43628	4.32723
UDP-galactose:(galactosyl)_LPS_alpha1,2-galactosyltransferase_WaaW_(EC_2.4.1.-)	0	0	0.669884	35.8298	59.3044	25.7274	21.613	15.334	8.65445
UDP-glucose:(glucosyl)lipopolysaccharide_alpha-1,2-glucosyltransferase_(EC_2.4.1.58)	113.259	158.876	129.288	0	0	0.756688	0	0	1.08181
UDP-glucose:(glucosyl)lipopolysaccharide_alpha-1,3-glucosyltransferase_WaaO_(EC_2.4.1.-)	24.5201	21.9139	14.0676	0	0	0	0	5.89767	7.57265
UDP-glucose:(heptosyl)_LPS_alpha1,3-glucosyltransferase_WaaG_(EC_2.4.1.-)	4.67049	8.21773	11.388	6.14226	5.15691	11.3503	1.44087	1.17953	3.24542
Osmolarity_sensory_histidine_kinase_EnvZ	0	0	0	0	0	0	0	7.66698	11.8999
Outer_membrane_protein_A_precursor	505.581	558.806	516.48	252.856	217.879	239.114	123.915	143.903	148.208
Two-component_system_response_regulator_OmpR	2.33525	1.36962	0	0	0	0	0	0	0
Beta_N-acetyl-glucosaminidase_(EC_3.2.1.52)	254.542	247.901	253.886	15.3556	6.44614	11.3503	10.0861	12.3851	8.65445
D-alanyl-D-alanine_carboxypeptidase_(EC_3.4.16.4)	3306.71	3129.58	3376.88	2669.83	2408.28	2551.55	2815.45	2826.17	2798.63
Membrane-bound_lytic_murein_transglycosylase_B_precursor_(EC_3.2.1.-)	193.825	198.595	227.76	14.3319	19.3384	20.4306	12.9678	2.35907	6.49084
Membrane-bound_lytic_murein_transglycosylase_C_precursor_(EC_3.2.1.-)	99.248	101.352	94.4536	16.3793	11.603	12.8637	5.76347	8.84651	5.40903
Membrane-bound_lytic_murein_transglycosylase_D_precursor_(EC_3.2.1.-)	782.308	971.062	797.831	1078.99	914.062	1054.07	1448.07	1281.56	1206.21
Membrane-bound_lytic_murein_transglycosylase_E_(EC_3.2.1.-)	0	0	0	3.07113	0	0.756688	0	0	0
Soluble_lytic_murein_transglycosylase_precursor_(EC_3.2.1.-)	566.297	568.393	661.175	156.628	141.815	143.771	103.742	133.877	135.226
Phenolpthiocerol_synthesis_type-I_polyketide_synthase_PpsB_(EC_2.3.1.41)	0	0	0	0	0	0	0	0	0
Phenolpthiocerol_synthesis_type-I_polyketide_synthase_PpsD	1.16762	0	0	0	0	0	0	0	0
3-oxoacyl-[acyl-carrier_protein]_reductase_(EC_1.1.1.100)	2272.19	2263.98	2390.81	3634.17	3620.15	3588.97	3792.36	3701.97	3773.34
Acyl_carrier_protein	736.77	606.742	602.895	928.504	675.555	652.265	674.325	820.367	844.891
Enoyl-[acyl-carrier-protein]_reductase_[NADH]_(EC_1.3.1.9)	498.575	532.783	555.334	60.3988	72.1967	57.5083	36.0217	49.5405	41.1087
Malonyl_CoA-acyl_carrier_protein_transacylase_(EC_2.3.1.39)	1466.53	1502.47	1506.57	1981.9	2003.46	2037.01	2038.83	1850.1	1814.19
Putative_sugar_nucleotidyltransferase	0	0	0	0	0	0	0	0	0
Pyruvate_phosphate_dikinase	0	1.36962	0	0	0	0	0	0	0
D-alanine--D-alanine_ligase_(EC_6.3.2.4)	1627.67	1944.86	1808.69	1689.12	1682.44	1716.17	2131.04	1864.25	1912.63
D-alanine--D-alanine_ligase_A_(EC_6.3.2.4)	23.3525	15.0658	37.5135	4.09484	3.86768	0	0	0	1.08181
D-alanine--D-alanine_ligase_B_(EC_6.3.2.4)	112.092	110.939	83.7355	6.14226	1.28923	0	2.88173	2.35907	5.40903
Glucosamine-1-phosphate_N-acetyltransferase_(EC_2.3.1.157)	33.8611	35.6102	32.1544	176.078	179.203	201.279	198.84	142.134	180.662
Monofunctional_biosynthetic_peptidoglycan_transglycosylase_(EC_2.4.2.-)	1298.4	1418.93	1394.7	1198.76	1271.18	1412.74	2576.27	2242.3	1936.43
Multimodular_transpeptidase-transglycosylase_(EC_2.4.1.129)_(EC_3.4.-.-)	5540.37	5618.19	6004.17	3427.38	3612.41	3533.74	2936.49	2935.86	2822.43
Murein-DD-endopeptidase_(EC_3.4.99.-)	203.166	210.922	226.421	1.02371	0	0.756688	0	0	1.08181
N-acetylglucosamine-1-phosphate_uridyltransferase_(EC_2.7.7.23)	1763.11	1869.53	1948.02	1383.03	1605.09	1545.91	1365.94	1152.41	1233.26
N-acetylglucosamine-1-phosphate_uridyltransferase_eukaryotic_(EC_2.7.7.23)	2.33525	2.73924	0.669884	0	0	0	0	0.589767	0
Penicillin-binding_protein_2_(PBP-2)	1603.15	1869.53	1710.21	2221.45	2330.92	2356.33	3538.77	2924.66	2897.08
Penicillin-binding_protein_PBP2a,_methicillin_resistance_determinant_MecA,_transpeptidase	1.16762	0	0.669884	0	0	0	0	0	0
Penicillin-insensitive_transglycosylase_(EC_2.4.2.-)_&_transpeptidase_PBP-1C	117.93	149.289	121.249	257.975	341.645	321.593	203.162	116.774	135.226
Phospho-N-acetylmuramoyl-pentapeptide-transferase_(EC_2.7.8.13)	1847.18	2047.58	1970.13	1800.7	1767.53	1730.55	2122.4	1948.59	2004.59
Rare_lipoprotein_A_precursor	234.692	242.423	212.353	56.304	63.1721	47.6714	47.5486	28.3088	25.9634
UDP-N-acetylenolpyruvoylglucosamine_reductase_(EC_1.1.1.158)	1731.59	1759.96	1679.4	1509.97	1469.72	1467.98	1864.48	1649.58	1702.76
UDP-N-acetylglucosamine_1-carboxyvinyltransferase_(EC_2.5.1.7)	2895.71	3000.84	3045.96	2292.08	2581.03	2540.2	2756.38	2444	2361.58
UDP-N-acetylglucosamine--N-acetylmuramyl-(pentapeptide)_pyrophosphoryl-undecaprenol_N-acetylglucosamine_transferase_(EC_2.4.1.227)	1865.86	2003.76	1948.69	1635.89	1602.51	1725.25	2067.64	1873.1	1830.42
UDP-N-acetylmuramate--alanine_ligase_(EC_6.3.2.8)	2827.98	3162.46	2973.61	2565.42	2989.72	2803.53	3437.91	2683.44	2589.85
UDP-N-acetylmuramoylalanine--D-glutamate_ligase_(EC_6.3.2.9)	2344.59	2374.92	2494.65	2312.56	2212.31	2294.28	2718.91	2425.12	2460.03
UDP-N-acetylmuramoylalanyl-D-glutamate--2,6-diaminopimelate_ligase_(EC_6.3.2.13)	2099.39	2240.7	2029.75	2187.67	2230.36	2217.85	2767.9	2561.95	2418.92
UDP-N-acetylmuramoylalanyl-D-glutamyl-2,6-diaminopimelate--D-alanyl-D-alanine_ligase_(EC_6.3.2.10)	3306.71	3480.21	3343.39	3129.48	3328.78	3258.3	4603.57	3996.26	3843.66
UDP-N-acetylmuramoylalanyl-D-glutamate--L,L-2,6-diaminopimelate_ligase	0	0	0	3.07113	0	0.756688	0	2.35907	2.16361
UDP-N-acetylmuramoylalanyl-D-glutamate--L-lysine_ligase_(EC_6.3.2.7)	607.164	591.676	708.737	234.429	288.787	199.009	95.0972	84.9265	74.6447
UDP-N-acetylmuramoylalanyl-D-glutamate--L-ornithine_ligase	3.50287	5.47849	4.68919	38.901	56.726	35.5644	10.0861	24.1805	18.3907
Choline_kinase_(EC_2.7.1.32)	860.538	865.601	895.634	1412.72	1701.78	1355.99	1262.2	1180.12	1259.22
Choline_permease_LicB	304.75	242.423	290.73	246.714	224.326	180.849	142.646	231.189	246.652
Cholinephosphate_cytidylyltransferase_(EC_2.7.7.15)	148.288	121.896	162.112	133.082	108.295	77.9389	90.7746	109.697	130.899
Lipopolysaccharide_cholinephosphotransferase_LicD1_(EC_2.7.8.-)	970.295	965.583	1055.07	936.694	817.37	782.416	530.239	599.794	648.002
Lipopolysaccharide_cholinephosphotransferase_LicD2_(EC_2.7.8.-)	103.918	91.7646	129.288	27.6401	18.0492	11.3503	24.4947	40.1042	37.8632
Glycosyltransferase_LafA,_responsible_for_the_formation_of_Glc-DAG	632.852	614.96	672.563	218.05	212.722	152.851	80.6885	112.056	129.817
Glycosyltransferase_LafB,_responsible_for_the_formation_of_Gal-Glc-DAG	399.327	419.104	472.268	110.561	140.526	134.691	92.2155	58.387	62.7448
Integral_membrane_protein_LafC,_accessory_function_in_glycolipid_and_LTA_synthesis	0	0	0.669884	0	0	0	0	0.589767	3.24542
Lipoteichoic_acid_primase_LtaP	0	0	0	2.04742	1.28923	1.51338	0	2.94884	0
Lipoteichoic_acid_synthase_LtaS_Type_Ib	0	0	0	0	0	0	0	0	0
Lipoteichoic_acid_synthase_LtaS_Type_IIa	0	1.36962	0	0	0	0	0	0	0
Lipoteichoic_acid_synthase_LtaS_Type_IIc	645.696	582.089	645.098	135.13	143.104	256.517	60.5164	61.9256	74.6447
Lipoteichoic_acid_synthase_LtaS_Type_IIIa	0	0	0	0	0	0	0	0.589767	0
Lipoteichoic_acid_synthase_LtaS_Type_IVa	2.33525	1.36962	0.669884	8.18967	6.44614	9.08026	1.44087	7.66698	7.57265
Lipoteichoic_acid_synthase_LtaS_Type_IVb	0	0	0	2.04742	0	0	0	1.7693	1.08181
Peptidoglycan_N-acetylglucosamine_deacetylase_(EC_3.5.1.-)	653.869	558.806	661.175	534.376	443.494	421.475	400.561	392.785	455.441
Polysaccharide_deacetylase	176.311	139.701	142.685	73.7071	55.4368	41.6179	15.8495	85.5163	108.181
Polysaccharide_intercellular_adhesin_(PIA)_biosynthesis_deacetylase_IcaB_(EC_3.-.-.-)	0	0	0	0	0	0	0	0.589767	0
C4_aminotransferase_specific_for_PseB_product_(PseC,_second_step_of_pseudaminic_acid_biosynthesis)	11.6762	10.957	6.02895	7.16596	18.0492	13.6204	0	2.35907	4.32723
N-Acetyltransferase_PseH_involved_in_the_biosynthesis_of_pseudaminic_acid	4.67049	0	2.67953	5.11855	0	3.02675	1.44087	0	1.08181
Pseudaminic_acid_biosynthesis_protein_PseA,_possible_Pse5Ac7Ac_acetamidino_synthase	0	0	0	0	0	0	0	0	3.24542
Pseudaminic_acid_cytidylyltransferase_(EC_2.7.7.43)	2.33525	2.73924	2.67953	2.04742	6.44614	7.56688	4.3226	1.17953	4.32723
Pseudaminic_acid_synthase_(EC_4.1.3.-)	10.5086	5.47849	8.0386	10.2371	6.44614	4.54013	1.44087	1.17953	1.08181
UDP-6-deoxy-AltdiNAc_hydrolase_(PseG,_third_step_of_pseudaminic_acid_biosynthesis)	5.83812	2.73924	3.34942	9.21338	2.57845	6.05351	1.44087	2.35907	2.16361
UDP-N-acetylglucosamine_4,6-dehydratase_(inverting)_(EC_4.2.1.115)	9.34099	17.8051	8.70849	4.09484	3.86768	6.8102	1.44087	1.7693	1.08181
Aminoacyl-histidine_dipeptidase_(Peptidase_D)_(EC_3.4.13.3)	2058.52	2169.48	2132.24	3112.08	3177.94	3230.3	4956.58	4289.97	4247.17
L-alanine-DL-glutamate_epimerase	46.7049	56.1545	63.639	395.152	391.925	408.612	289.614	250.651	173.089
N-acetylmuramic_acid_6-phosphate_etherase	256.877	245.162	244.508	545.637	565.971	596.271	968.262	802.084	720.483
Alpha-D-GlcNAc_alpha-1,2-L-rhamnosyltransferase_(EC_2.4.1.-)	395.824	384.864	457.531	361.369	406.107	373.804	355.894	322.603	324.542
Alpha-L-Rha_alpha-1,2-L-rhamnosyltransferase/alpha-L-Rha_alpha-1,3-L-_rhamnosyltransferase_(EC_2.4.1.-)	491.569	535.522	547.295	199.623	186.938	200.522	109.506	122.082	138.471
Alpha-L-Rha_alpha-1,3-L-rhamnosyltransferase_(EC_2.4.1.-)	641.025	549.218	530.548	339.871	333.91	276.948	182.99	209.367	227.179
capsular_polysaccharide_biosynthesis_protein	478.726	428.692	401.26	494.452	375.165	472.93	1079.21	1023.84	967.135
DNA_for_glycosyltransferase,_lytic_transglycosylase,_dTDP-4-rhamnose_reductase	105.086	112.309	111.871	53.2329	48.9906	42.3746	28.8173	44.8223	37.8632
Glycerol-3-phosphate_cytidylyltransferase_(EC_2.7.7.39)	443.697	417.735	430.065	519.021	580.152	582.65	726.197	678.233	612.303
Heteropolysaccharide_repeat_unit_export_protein	426.182	317.752	353.029	263.093	315.861	252.734	200.28	196.982	208.789
putative_glycosyltransferase_-_possibly_involved_in_cell_wall_localization_and_side_chain_formation_of_rhamnose-glucose_polysaccharide	923.59	1145	976.021	868.105	774.825	765.769	423.615	396.324	485.731
putative_polysialic_acid_transport_protein	254.542	336.927	262.594	82.9204	51.5691	86.2625	56.1938	51.8995	53.0085
Teichoic_acid_export_ATP-binding_protein_TagH_(EC_3.6.3.40)	307.085	328.709	256.565	589.657	600.78	648.482	390.475	404.58	367.814
Capsular_polysaccharide_synthesis_enzyme_Cap5F	9.34099	9.58735	8.70849	116.703	118.609	106.693	56.1938	51.8995	35.6996
Capsular_polysaccharide_synthesis_enzyme_Cap5G	0	0	0	0	0	0	0	0	0
Capsular_polysaccharide_synthesis_enzyme_Cap5L	1.16762	0	1.33977	21.4979	9.02459	15.8905	7.20433	4.12837	7.57265
Capsular_polysaccharide_synthesis_enzyme_Cap8C	0	0	0.669884	0	0	0	0	0	0
Capsular_polysaccharide_synthesis_enzyme_Cap8D	12.8439	0	2.00965	0	0	0	0	0.589767	0
Capsular_polysaccharide_synthesis_enzyme_Cap8F	0	0	0	0	0	1.51338	4.3226	0	0
Capsular_polysaccharide_synthesis_enzyme_Cap8H	1.16762	0	0	0	0	0	0	0	0
Capsular_polysaccharide_synthesis_enzyme_Cap8J	1.16762	0	0.669884	0	0	0	0	0	0
Capsular_polysaccharide_synthesis_enzyme_Cap8L	0	0	0	1.02371	1.28923	2.27007	0	0	1.08181
ABC_transporter,_predicted_N-acetylneuraminate_transport_system_permease_protein_1	347.952	351.993	374.465	239.548	323.596	244.41	155.614	146.852	148.208
ABC_transporter,_predicted_N-acetylneuraminate_transport_system_permease_protein_2	302.414	319.122	361.737	229.311	278.473	244.41	148.409	160.417	142.798
ABC_transporter,_predicted_N-acetylneuraminate-binding_protein	471.72	502.651	580.789	310.184	379.033	316.296	175.786	178.7	194.725
Beta-1,4-N-acetylgalactosaminyltransferase_(EC_2.4.1.-)	0	0	0	0	0	0	0	0	0
CMP-N-acetylneuraminate-beta-galactosamide-alpha-2,3-sialyltransferase_(EC_2.4.99.-)	51.3754	45.1975	62.9691	0	0	0	0	0	1.08181
N-acetylmannosamine_kinase_(EC_2.7.1.60)	803.325	723.16	894.965	377.749	430.602	333.7	279.528	272.473	282.352
N-acetylneuraminate_lyase_(EC_4.1.3.3)	771.799	839.578	874.868	752.426	791.585	820.25	531.68	389.247	432.723
N-acetylneuraminate_mutarotase	66.5545	47.9367	49.5714	0	0	0	7.20433	0	2.16361
Predicted_sialic_acid_transporter	184.484	126.005	175.51	5.11855	0	0	2.88173	1.7693	5.40903
PTS_system,_N-acetylmuramic_acid-specific_IIB_component_(EC_2.7.1.69)	16.3467	9.58735	8.70849	142.296	114.741	136.961	24.4947	54.8484	42.1905
Putative_sugar_isomerase_involved_in_processing_of_exogenous_sialic_acid	247.536	264.337	327.573	45.0432	14.1815	32.5376	8.6452	20.0521	14.0635
Sialic_acid_transporter_(permease)_NanT	137.78	89.0254	102.492	3.07113	6.44614	1.51338	1.44087	1.17953	4.32723
Sialic_acid_utilization_regulator,_RpiR_family	634.019	575.241	606.915	567.135	453.808	391.965	178.667	272.473	258.552
Sialic_acid-induced_transmembrane_protein_YjhT(NanM),_possible_mutarotase	201.999	146.549	195.606	233.406	194.673	184.632	113.828	116.184	108.181
Sialidase_(EC_3.2.1.18)	1284.39	1231.29	1234.6	810.778	837.998	902.729	1453.83	1227.31	1175.92
TRAP-type_transport_system,_large_permease_component,_predicted_N-acetylneuraminate_transporter	29.1906	36.9798	36.8436	245.69	221.747	242.897	121.033	132.698	115.753
TRAP-type_transport_system,_periplasmic_component,_predicted_N-acetylneuraminate-binding_protein	21.0172	20.5443	22.1062	280.496	243.664	246.68	197.399	221.163	203.38
TRAP-type_transport_system,_small_permease_component,_predicted_N-acetylneuraminate_transporter	26.8553	24.6532	38.8533	133.082	92.8243	105.18	67.7207	70.7721	63.8266
Hyaluronan_synthase_(EC_2.4.1.212)	12.8439	4.10886	6.02895	0	0	0	0	0	0
2-C-methyl-D-erythritol_4-phosphate_cytidylyltransferase_(EC_2.7.7.60)	1569.29	1673.68	1653.94	1469.02	1478.74	1412.74	1648.35	1621.86	1601.07
CDP-glycerol:_N-acetyl-beta-D-mannosaminyl-1,4-N-acetyl-D-glucosaminyldiphosphoundecaprenyl_glycerophosphotransferase	10.5086	2.73924	2.67953	130.011	101.849	93.0727	27.3765	84.9265	97.3626
CDP-glycerol:poly(glycerophosphate)_glycerophosphotransferase_(EC_2.7.8.12)	23.3525	13.6962	9.37837	367.512	266.87	359.427	138.323	176.93	199.052
CDP-ribitol:poly(ribitol_phosphate)_ribitol_phosphotransferase	5.83812	0	10.0483	17.4031	0	2.27007	0	13.5647	20.5543
COG1887:_Putative_glycosyl/glycerophosphate_transferases_involved_in_teichoic_acid_biosynthesis_TagF/TagB/EpsJ/RodC	2.33525	0	0.669884	4.09484	1.28923	1.51338	1.44087	2.35907	9.73626
diglucosyldiacylglycerol_synthase_(LTA_membrane_anchor_synthesis)	31.5258	12.3266	12.0579	83.9442	47.7014	41.6179	54.7529	104.979	138.471
DltD_protein	2.33525	0	2.00965	11.2608	6.44614	3.02675	4.3226	8.25674	4.32723
galactosamine-containing_minor_teichoic_acid_biosynthesis_protein	1.16762	0	0	41.9721	5.15691	12.107	2.88173	2.35907	7.57265
Glycosyl_transferase_involved_in_teichoic_acid_biosynthesis	0	1.36962	0	0	0	0	0	0	0
Minor_teichoic_acid_biosynthesis_protein_GgaB	12.8439	6.84811	6.69884	35.8298	28.363	18.9172	41.7851	46.5916	51.9267
Monogalactosyldiacylglycerol_synthase_precursor	2.33525	0	0	47.0906	6.44614	12.107	10.0861	55.4381	58.4176
N-acetylmannosaminyltransferase_(EC_2.4.1.187)	255.709	278.033	284.701	174.031	110.874	179.335	121.033	155.699	181.744
Poly(glycerol-phosphate)_alpha-glucosyltransferase_(EC_2.4.1.52)	82.9012	60.2633	46.222	113.632	96.692	101.396	187.313	121.492	183.907
Putative_CDP-glycerol:glycerophosphate_glycerophosphotransferase_(EC_2.7.8.-)	204.334	149.289	229.1	5.11855	1.28923	2.27007	0	2.35907	2.16361
Putative_CDP-glycosylpolyol_phosphate:glycosylpolyol_glycosylpolyolphosphotransferase	25.6877	13.6962	21.4363	149.462	163.732	80.9657	41.7851	61.9256	58.4176
Putative_glycosyl/glycerophosphate_transferase_in_teichoic_acid_biosynthesis	1.16762	0	0	8.18967	0	0	0	7.66698	10.8181
Putative_polyribitolphosphotransferase	5.83812	2.73924	2.00965	87.0153	79.9321	80.9657	30.2582	78.4391	81.1355
Regulation_of_D-alanyl-lipoteichoic_acid_biosynthesis,_DltR	129.606	63.0026	97.803	391.057	288.787	343.537	242.066	316.115	306.151
Regulation_of_D-alanyl-lipoteichoic_acid_biosynthesis,_sensor_histidine_kinase	11.6762	4.10886	4.68919	48.1143	23.2061	28.7542	20.1721	35.9758	41.1087
ribitol-5-phosphate_cytidylyltransferase_(EC_2.7.7.40)	2.33525	0	1.33977	0	2.57845	3.02675	1.44087	1.17953	0
Teichoic_acid_biosynthesis_protein	1.16762	0	2.67953	3.07113	0	0	0	1.7693	4.32723
Teichoic_acid_glycosylation_protein	4.67049	0	0.669884	8.18967	1.28923	1.51338	4.3226	7.66698	10.8181
Teichoic_acid_translocation_permease_protein_TagG	31.5258	38.3494	48.9015	230.335	217.879	223.223	109.506	106.158	94.1172
Undecaprenyl-phosphate_N-acetylglucosaminyl_1-phosphate_transferase_(EC_2.7.8.-)	1190.98	1083.37	1160.91	1231.52	1206.72	1346.15	1654.11	1651.94	1551.31
Putative_N-acetylgalactosaminyl-diphosphoundecaprenol_glucuronosyltransferase	81.7336	54.7849	52.2509	289.71	257.845	261.058	308.345	261.267	341.851
Putative_teichuronic_acid_biosynthesis_glycosyl_transferase_TuaC	4.67049	0	0.669884	0	0	0	0	5.30791	0
tRNA-dependent_lipid_II--amino_acid_ligase	31.5258	13.6962	22.776	39.9247	46.4122	59.7784	17.2904	34.7963	16.2271
tRNA-dependent_lipid_II--glycine_ligase_(FmhB)	4.67049	1.36962	1.33977	0	0	0	2.88173	6.48744	1.08181
tRNA-dependent_lipid_II-AlaAla--L-alanine_ligase	14.0115	15.0658	14.0676	25.5927	9.02459	10.5936	33.1399	66.6437	69.2356
tRNA-dependent_lipid_II-Gly--glycine_ligase	1.16762	0	0	1.02371	0	0	0	0.589767	1.08181
Mannosyltransferase_OCH1_and_related_enzymes	1.16762	0	3.34942	0	0	0	0	0	0
Low_molecular_weight_protein_tyrosine_phosphatase_(EC_3.1.3.48)	791.649	680.702	665.864	359.322	363.562	311.756	644.067	636.949	597.157
polysaccharide_biosynthesis_protein,_putative	0	0	0	0	0	0	0	2.94884	2.16361
Transcriptional_regulator_CdgA	0	0	0	0	0	0	0	0.589767	0
UDP-N-acetyl-D-mannosaminuronate_dehydrogenase	1.16762	0	0	0	0	0	0	0	0
Xanthan_biosynthesis_acetyltransferase_GumF	0	0	0	0	0	0	0	0.589767	1.08181
CBS_domain_protein_sometimes_clustered_with_YjeE	0	0	0	0	0	0	0	0	0
COG3178:_Predicted_phosphotransferase_related_to_Ser/Thr_protein_kinases	658.539	669.745	675.913	651.079	741.306	768.039	517.271	411.068	444.623
NAD(P)HX_dehydratase	771.799	656.049	637.059	1051.35	853.468	982.182	520.153	580.921	637.184
NAD(P)HX_epimerase	80.566	54.7849	54.2606	368.535	135.369	176.308	1293.9	1193.69	1083.97
TsaE_protein,_required_for_threonylcarbamoyladenosine_t(6)A37_formation_in_tRNA	873.382	820.403	865.49	786.209	763.222	775.606	1011.49	888.19	867.609
2-oxoglutarate_carboxylase,_small_subunit_(EC_6.4.1.7)	1.16762	0	0	2.04742	0	0.756688	0	1.17953	1.08181
Acetyl-coenzyme_A_carboxyl_transferase_alpha_chain_(EC_6.4.1.2)	925.925	914.907	1002.82	956.144	1076.5	1004.88	891.896	753.723	811.355
Acetyl-coenzyme_A_carboxyl_transferase_beta_chain_(EC_6.4.1.2)	1375.46	1416.19	1493.17	1605.18	2003.46	1831.19	1646.91	1291.59	1408.51
Geranyl-CoA_carboxylase_biotin-containing_subunit_(EC_6.4.1.5)	0	0	0	1.02371	0	0	0	0	0
5-FCL-like_protein	21181.9	22594.6	22027.1	18953	19830.9	20519.1	25288.6	22592.8	21650.2
Additional_lipoprotein_component_of_predicted_cobalamin_ECF_transporter	18.682	12.3266	28.1351	0	0	0	0	0	1.08181
Additional_substrate-specific_component_CbiN_of_cobalt_ECF_transporter	16.3467	21.9139	22.1062	2.04742	0	0.756688	10.0861	8.25674	8.65445
Adenosylcobinamide_amidohydrolase_(EC_3.5.1.90)	28.023	23.2836	23.4459	81.8967	41.2553	75.6688	868.842	764.928	642.593
Adenosylcobinamide-phosphate_guanylyltransferase_(EC_2.7.7.62)	223.016	202.704	210.343	444.29	452.519	394.991	733.401	622.205	590.666
Aerobic_cobaltochelatase_CobS_subunit_(EC_6.6.1.2)	0	0	0	0	0	0	0	0	0
Alpha-ribazole-5'-phosphate_phosphatase_(EC_3.1.3.73)	140.115	139.701	148.714	460.669	409.974	419.205	1096.5	986.091	898.981
ATPase_component_CbiO_of_energizing_module_of_cobalt_ECF_transporter	79.3984	72.5899	97.803	24.569	10.3138	9.83695	23.0539	33.027	44.3541
CblZ,_a_non-orthologous_displasment_for_Alpha-ribazole-5'-phosphate_phosphatase	5.83812	0	0.669884	0	0	0	0	0	0
ChlD_component_of_cobalt_chelatase_involved_in_B12_biosynthesis	377.142	388.972	405.28	77.8019	88.9567	76.4255	66.2799	56.6177	44.3541
ChlI_component_of_cobalt_chelatase_involved_in_B12_biosynthesis	4.67049	5.47849	11.388	2.04742	0	4.54013	4.3226	2.94884	2.16361
Cobalamin_biosynthesis_protein_CbiG	347.952	371.167	330.253	773.924	666.53	693.883	378.948	475.942	487.895
Cobalamin_biosynthesis_protein_CobG	1.16762	5.47849	3.34942	0	0	0	0	0	0
Cobalamin_synthase	253.374	190.377	209.004	576.348	480.882	470.66	929.359	774.954	713.992
Cobalamine-related_hypothetical_metal-binding_protein_CrdX	2.33525	8.21773	4.68919	55.2803	43.8337	38.5911	59.0755	69.5926	93.0354
Cobalt-precorrin-2_C20-methyltransferase_(EC_2.1.1.130)	216.01	245.162	249.197	406.413	326.174	291.325	799.681	808.571	733.465
Cobalt-precorrin-3b_C17-methyltransferase	234.692	238.314	242.498	453.503	382.9	385.911	335.722	342.655	352.669
Cobalt-precorrin-4_C11-methyltransferase_(EC_2.1.1.133)	286.068	336.927	305.467	885.508	859.914	837.654	1959.58	1663.14	1543.74
Cobalt-precorrin-6_synthase,_anaerobic	265.05	330.079	296.758	573.277	458.965	410.882	371.744	474.763	521.431
Cobalt-precorrin-6x_reductase_(EC_1.3.1.54)	340.946	315.013	292.069	1021.66	844.444	835.384	1842.87	1692.63	1553.47
Cobalt-precorrin-6y_C15-methyltransferase_[decarboxylating]_(EC_2.1.1.-)	241.698	230.096	201.635	645.961	556.946	621.998	1229.06	1057.45	998.508
Cobalt-precorrin-6y_C5-methyltransferase_(EC_2.1.1.-)	151.791	167.094	151.394	125.916	140.526	129.394	95.0972	112.056	111.426
Cobalt-precorrin-8x_methylmutase_(EC_5.4.1.2)	310.588	323.231	336.951	946.931	845.733	888.352	1605.13	1312.82	1246.24
CobN_component_of_cobalt_chelatase_involved_in_B12_biosynthesis	513.754	639.613	598.206	89.0627	101.849	108.963	76.3659	97.9014	80.0537
CobW_GTPase_involved_in_cobalt_insertion_for_B12_biosynthesis	0	0	0	1.02371	0	0	0	0	0
Cobyrinic_acid_A,C-diamide_synthase	489.234	457.454	535.907	1615.41	1476.16	1480.84	1700.22	1692.63	1612.97
Duplicated_ATPase_component_CbrU_of_energizing_module_of_predicted_cobalamin_ECF_transporter	12.8439	9.58735	11.388	123.869	97.9813	99.1262	103.742	150.391	163.353
L-threonine_3-O-phosphate_decarboxylase_(EC_4.1.1.81)	380.645	413.626	374.465	963.31	799.321	765.769	2289.54	1980.44	1796.88
Nicotinate-nucleotide--dimethylbenzimidazole_phosphoribosyltransferase_(EC_2.4.2.21)	865.209	1035.43	1002.15	1076.94	1151.28	1097.96	1458.16	1330.52	1318.72
Optional_hypothetical_component_of_the_B12_transporter_BtuN	17.5143	10.957	12.0579	336.8	204.987	170.255	90.7746	126.21	127.653
Outer_membrane_vitamin_B12_receptor_BtuB	266.218	167.094	154.073	310.184	269.448	275.435	1721.84	1541.65	1365.24
Precorrin-6A_synthase_(EC_2.1.1.152)	4.67049	4.10886	3.34942	0	0	0	0	0	0
Predicted_alpha-ribazole-5-phosphate_synthase_CblS_for_cobalamin_biosynthesis	1.16762	0	0	0	0	0.756688	1.44087	8.25674	3.24542
Predicted_cobalt_ABC_transporter_periplasmic_component	46.7049	49.3064	38.8533	163.793	259.135	217.926	99.4198	73.7209	95.199
Predicted_cobalt_transporter_CbtC	0	1.36962	0	0	0	0	0	0	0
Predicted_cobalt_transporter_in_Bacteroides_Porphyromonas	39.6992	15.0658	19.4266	276.401	244.953	247.437	1514.35	1308.1	1175.92
Predicted_cobalt_transporter_in_sulfate-reducing_delta-proteobacteria	0	0	0	14.3319	14.1815	16.6471	4.3226	2.94884	4.32723
Sirohydrochlorin_cobaltochelatase_(EC_4.99.1.3)	3.50287	0	0.669884	0	0	0	0	0	0
Sirohydrochlorin_cobaltochelatase_CbiK_(EC_4.99.1.3)	534.771	575.241	549.975	1052.37	768.379	793.766	1024.46	1085.17	1108.85
Substrate-specific_component_CbiM_of_cobalt_ECF_transporter	73.5603	75.3292	71.6776	5.11855	3.86768	3.78344	30.2582	21.8214	25.9634
Substrate-specific_component_CblT_of_predicted_B12-regulated_ECF_transporter_for_dimethylbenzimidazole	0	0	0	1.02371	0	1.51338	17.2904	23.0009	20.5543
Substrate-specific_component_CbrT_of_predicted_cobalamin_ECF_transporter	40.8668	24.6532	38.8533	19.4505	19.3384	18.9172	25.9356	17.693	20.5543
Transmembrane_component_CbiQ_of_energizing_module_of_cobalt_ECF_transporter	54.8783	53.4152	50.2413	8.18967	6.44614	5.29682	14.4087	18.8726	14.0635
Transmembrane_component_CbrV_of_energizing_module_of_predicted_cobalamin_ECF_transporter	0	1.36962	0.669884	13.3082	7.73536	0.756688	0	12.9749	7.57265
Uroporphyrinogen-III_methyltransferase_(EC_2.1.1.107)	547.615	493.064	514.471	627.534	478.303	482.767	360.217	598.024	615.548
Vitamin_B12_ABC_transporter,_ATPase_component_BtuD	521.928	561.545	547.965	314.279	272.027	281.488	265.119	333.808	283.433
Vitamin_B12_ABC_transporter,_B12-binding_component_BtuF	882.723	880.667	905.683	1091.27	970.788	1036.66	1345.77	1237.33	1135.9
Vitamin_B12_ABC_transporter,_permease_component_BtuC	1396.48	1305.25	1358.52	1789.44	1598.64	1642.01	2528.72	2468.77	2322.64
AMP_nucleosidase_(EC_3.2.2.4)	120.265	145.18	115.22	316.326	281.051	332.186	694.498	547.304	565.785
Queuosine_Biosynthesis_QueC_ATPase	735.603	820.403	870.849	415.626	452.519	457.797	638.304	567.356	486.813
Lipoate_synthase	829.012	945.039	947.885	681.79	769.669	768.039	1105.14	980.783	852.464
Lipoate-protein_ligase_A	1020.5	986.127	1004.83	968.429	997.862	876.245	782.39	802.084	849.218
Octanoate-[acyl-carrier-protein]-protein-N-octanoyltransferase	336.275	409.517	376.475	253.88	253.978	332.943	1275.17	1000.84	831.909
Predicted_transcriptional_regulator_of_pyridoxine_metabolism	791.649	745.074	868.169	1451.62	1590.91	1489.16	1158.46	1202.54	1156.45
Proposed_lipoate_regulatory_protein_YbeD	84.0689	68.4811	64.9787	0	0	0.756688	0	0	0
Pyridoxal_kinase_(EC_2.7.1.35)	646.863	750.553	789.123	686.909	720.678	730.204	900.542	729.542	757.265
Pyridoxamine_5'-phosphate_oxidase_(EC_1.4.3.5)	225.351	228.727	232.45	23.5453	10.3138	27.2408	488.454	439.377	378.632
Heme_oxygenase_(EC_1.14.99.3)	39.6992	36.9798	46.8919	0	0	0	0	0.589767	1.08181
8-amino-7-oxononanoate_synthase_(EC_2.3.1.47)	827.845	898.472	806.54	901.888	905.037	1039.69	3901.87	3535.07	3166.45
Adenosylmethionine-8-amino-7-oxononanoate_aminotransferase_(EC_2.6.1.62)	553.453	690.289	607.585	319.397	424.156	371.534	1397.64	1125.28	948.744
ATPase_component_BioM_of_energizing_module_of_biotin_ECF_transporter	105.086	142.441	113.88	134.106	185.649	203.549	40.3443	25.9498	53.0085
Biotin_operon_repressor	161.132	162.985	197.616	106.466	92.8243	124.097	51.8712	70.7721	68.1538
Biotin_synthase_(EC_2.8.1.6)	623.511	687.55	654.476	610.131	678.133	763.499	1360.18	1153.59	983.362
Biotin_synthesis_protein_bioZ	0	0	0	0	0	0	0	0	0
Dethiobiotin_synthetase_(EC_6.3.3.3)	365.466	409.517	336.282	113.632	139.237	174.038	589.314	556.74	484.649
Long-chain-fatty-acid--CoA_ligase_(EC_6.2.1.3)	6286.48	6531.72	5815.93	8111.87	7462.05	7911.18	10179.7	9809.6	9733.01
Pimeloyl-CoA_synthase_(EC_6.2.1.14)	92.2422	106.83	102.492	13.3082	2.57845	12.107	11.5269	16.5135	18.3907
predicted_biotin_regulatory_protein_BioR_(GntR_family)	0	0	0	0	0	0	0	0	0
Predicted_biotin_repressor_from_TetR_family	56.0459	49.3064	53.5907	0	0	0	0	0	0
Substrate-specific_component_BioY_of_biotin_ECF_transporter	623.511	616.33	572.081	644.937	666.53	627.295	756.455	720.106	757.265
Transmembrane_component_BioN_of_energizing_module_of_biotin_ECF_transporter	46.7049	49.3064	47.5617	84.9679	76.0644	68.8587	10.0861	12.3851	9.73626
Biotin_carboxylase_of_acetyl-CoA_carboxylase_(EC_6.3.4.14)	1275.04	1361.4	1509.25	1152.7	1401.39	1228.86	1342.89	1054.5	1135.9
2-desacetyl-2-hydroxyethyl_bacteriochlorophyllide_A_dehydrogenase_BchC	0	0	0	0	0	0	0	0	0
Bacteriochlorophyllide_c_C12_methyltransefase_BchR	0	0	0	0	0	0	0	0	0
Geranylgeranyl_diphosphate_reductase_(EC_1.3.1.83)	1.16762	0	0	0	0	0	0	0	0
Light-independent_protochlorophyllide_reductase_iron-sulfur_ATP-binding_protein_ChlL_(EC_1.18.-.-)	0	0	0	1.02371	0	0	0	0	2.16361
Light-independent_protochlorophyllide_reductase_subunit_B_(EC_1.18.-.-)	0	0	0	1.02371	0	0	0	1.7693	5.40903
Mg-protoporphyrin_IX_monomethyl_ester_oxidative_cyclase_(anaerobic)_(EC_1.14.13.81)	0	0	0	0	0	0	0	1.17953	0
Protoporphyrin_IX_Mg-chelatase_subunit_H_(EC_6.6.1.1)	0	0	0	0	0	0	0	0	0
Protoporphyrin_IX_Mg-chelatase_subunit_I_(EC_6.6.1.1)	1.16762	0	1.33977	0	0	0	0	0	0
Pheophorbide_a_oxygenase_(EC_1.14.12.20)	4.67049	0	0	0	0	0	0	0	0
1-deoxy-D-xylulose_5-phosphate_synthase_(EC_2.2.1.7)	2623.65	2850.18	2741.83	3245.16	3675.59	3714.58	4475.33	3789.85	3657.59
2-iminoacetate_synthase_(ThiH)_(EC_4.1.99.19)	556.956	621.808	622.322	1120.96	1371.74	1389.28	2344.29	1873.1	1857.46
ABC_transporter_ATP-binding_protein,_associated_with_thiamin_(pyrophosphate?)_binding_lipoprotein_p37	0	1.36962	0	0	0	0	0	0	0
ATPase_component_YkoD_of_energizing_module_of_thiamin-regulated_ECF_transporter_for_HydroxyMethylPyrimidine	7.00574	2.73924	5.35907	0	0	0	0	0	0
Glycine_oxidase_ThiO_(EC_1.4.3.19)	237.028	246.532	242.498	0	0	0	0	0	0
HMP-PP_hydrolase_(pyridoxal_phosphatase)_Cof,_detected_in_genetic_screen_for_thiamin_metabolic_genes_(PMID:15292217)	419.177	438.279	478.297	156.628	174.046	122.584	105.183	86.106	83.2991
Hydroxyethylthiazole_kinase_(EC_2.7.1.50)	523.095	590.307	614.953	347.037	349.381	379.101	266.56	336.167	313.724
Hydroxymethylpyrimidine_ABC_transporter,_ATPase_component	514.922	557.436	612.944	319.397	300.39	379.101	295.378	242.394	276.942
Hydroxymethylpyrimidine_ABC_transporter,_substrate-binding_component	746.111	772.466	828.646	348.061	426.734	466.877	452.432	314.936	333.196
Hydroxymethylpyrimidine_ABC_transporter,_transmembrane_component	670.216	672.484	683.951	297.899	322.307	340.51	295.378	243.574	275.861
Hydroxymethylpyrimidine_phosphate_synthase_ThiC_(EC_4.1.99.17)	895.567	1061.46	1012.19	795.422	1008.18	953.428	2375.99	1814.12	1645.43
Hydroxymethylpyrimidine_synthesis_protein_THI5	0	0	0	0	0	0	0	0.589767	0
Predicted_hydroxymethylpyrimidine_transporter_CytX	288.403	327.34	306.137	169.936	220.458	212.629	83.5703	99.0809	101.69
Predicted_thiamin_transporter_PnuT	214.843	239.684	200.295	276.401	291.365	314.782	593.637	504.251	458.686
Predicted_thiazole_transporter_ThiU	171.641	186.269	192.927	0	0	1.51338	0	0.589767	2.16361
Putative_cysteine_desulfurase,_associated_with_tRNA_4-thiouridine_synthase	260.38	250.641	331.592	2.04742	1.28923	8.32357	2.88173	0	3.24542
Putative_phosphatase_YieH	0	0	0	6.14226	0	0	0	5.30791	5.40903
Substrate-specific_component_ThiT_of_thiamin_ECF_transporter	219.513	193.117	234.459	334.753	326.174	246.68	265.119	257.139	254.225
Substrate-specific_component_ThiW_of_predicted_thiazole_ECF_transporter	133.109	138.332	129.288	135.13	131.501	160.418	95.0972	137.416	135.226
Substrate-specific_component_YkoE_of_thiamin-regulated_ECF_transporter_for_HydroxyMethylPyrimidine	223.016	156.137	150.724	85.9916	139.237	70.372	63.3981	66.054	55.1721
Sulfur_carrier_protein_adenylyltransferase_ThiF	594.32	479.367	480.307	382.867	446.073	444.176	845.789	822.726	775.655
Sulfur_carrier_protein_ThiS	70.0574	45.1975	56.9401	99.2998	55.4368	74.1555	253.592	247.702	194.725
Thiamin_ABC_transporter,_ATPase_component	166.97	172.572	158.762	59.3751	56.726	58.265	12.9678	15.9237	16.2271
Thiamin_ABC_transporter,_substrate-binding_component	325.767	371.167	314.845	21.4979	41.2553	34.051	50.4303	66.6437	80.0537
Thiamin_ABC_transporter,_transmembrane_component	465.882	425.952	396.571	36.8535	56.726	34.8077	10.0861	47.1814	55.1721
Thiamin_pyrophosphokinase_(EC_2.7.6.2)	778.805	854.644	840.034	925.433	951.45	970.075	1347.21	1177.18	1113.18
Thiamin-phosphate_pyrophosphorylase_(EC_2.5.1.3)	970.295	1080.63	973.341	858.892	835.419	939.807	1684.37	1483.85	1390.12
Thiamin-regulated_outer_membrane_receptor_Omr1	1299.56	1638.07	1412.11	1131.2	1143.54	1227.35	2537.37	2164.45	1882.34
Thiaminase_II_(EC_3.5.99.2)_involved_in_salvage_of_thiamin_pyrimidine_moiety	261.548	283.512	316.855	85.9916	65.7506	92.316	63.3981	70.1823	94.1172
Thiamine-monophosphate_kinase_(EC_2.7.4.16)	1054.36	1145	1063.11	1014.5	954.028	1001.86	1433.66	1277.44	1201.89
Thiazole_biosynthesis_protein_ThiG	324.599	408.147	348.34	408.46	483.46	463.85	1080.65	875.805	797.291
Thiazole_biosynthetic_enzyme_Thi4	92.2422	127.375	103.832	4.09484	5.15691	2.27007	21.613	28.3088	21.6361
Transmembrane_component_YkoC_of_energizing_module_of_thiamin-regulated_ECF_transporter_for_HydroxyMethylPyrimidine	330.437	299.947	285.37	100.324	153.418	62.8051	85.0111	63.1051	94.1172
tRNA_S(4)U_4-thiouridine_synthase_(former_ThiI)	443.697	425.952	480.307	493.428	541.475	532.709	564.82	559.689	566.867
YjbQ_(alternate_ThiE)	12.8439	8.21773	9.37837	5.11855	2.57845	3.02675	12.9678	9.43628	5.40903
2-dehydropantoate_2-reductase_(EC_1.1.1.169)	367.801	353.362	340.971	1043.16	961.763	939.807	1461.04	1411.31	1493.97
3-methyl-2-oxobutanoate_hydroxymethyltransferase_(EC_2.1.2.11)	645.696	645.092	596.196	412.555	402.239	387.425	1031.66	908.242	889.245
Aspartate_1-decarboxylase_(EC_4.1.1.11)	322.264	365.689	313.506	141.272	132.79	121.827	438.023	415.196	339.687
Dephospho-CoA_kinase_(EC_2.7.1.24)	1027.51	992.976	1074.49	1277.59	1384.63	1253.83	1400.52	1387.13	1383.63
Pantoate--beta-alanine_ligase_(EC_6.3.2.1)	727.429	808.077	742.901	337.824	391.925	388.938	1084.97	972.527	843.809
Pantothenate_kinase_(EC_2.7.1.33)	754.285	766.988	738.882	195.528	214.012	147.554	119.592	101.44	111.426
Pantothenate_kinase_type_II,_eukaryotic_(EC_2.7.1.33)	226.519	249.271	218.382	329.634	344.224	365.481	227.657	129.159	118.999
Pantothenate_kinase_type_III,_CoaX-like_(EC_2.7.1.33)	472.887	513.608	444.133	1045.21	950.16	1023.8	1491.3	1339.36	1298.17
Pantothenate:Na+_symporter_(TC_2.A.21.1.1)	310.588	361.58	310.156	541.542	505.377	475.2	491.335	484.199	443.541
Phosphopantetheine_adenylyltransferase_(EC_2.7.7.3)	959.786	1039.54	974.011	947.955	1019.78	898.946	1073.45	1060.99	1046.11
Phosphopantothenoylcysteine_decarboxylase_(EC_4.1.1.36)	974.965	1024.48	929.799	873.224	963.053	915.593	1440.87	1286.87	1156.45
Phosphopantothenoylcysteine_synthetase_(EC_6.3.2.5)	1059.03	1047.76	1072.48	783.138	810.924	802.09	978.348	939.5	941.172
Substrate-specific_component_PanT_of_predicted_pantothenate_ECF_transporter	432.021	361.58	444.133	409.484	434.47	393.478	302.582	345.604	374.305
2-amino-4-hydroxy-6-hydroxymethyldihydropteridine_pyrophosphokinase_(EC_2.7.6.3)	936.434	773.836	850.082	695.099	618.829	680.263	1288.13	1172.46	1101.28
Acyl_carrier_protein_phosphodiesterase_(EC_3.1.4.14)	46.7049	43.8279	50.9112	66.5411	52.8583	55.9949	18.7313	21.2316	31.3724
Dephospho-CoA_kinase_archaeal,_predicted_(EC_2.7.1.24)	18.682	9.58735	2.67953	1.02371	1.28923	1.51338	0	0	0
Holo-[acyl-carrier_protein]_synthase_(EC_2.7.8.7)	469.385	420.474	464.229	347.037	327.464	278.461	263.679	292.525	322.378
Cobalamin_biosynthesis_protein_BluB	1.16762	0	2.67953	0	0	0	0	0	0
Coenzyme_F420-0:L-glutamate_ligase	0	0	0	0	0	0	0	0.589767	0
Phosphosulfolactate_synthase_(EC_4.4.1.19)	0	0	0	0	0	0	0	0	0
Choline_dehydrogenase_(EC_1.1.99.1)	8.17336	5.47849	4.68919	1.02371	0	2.27007	0	0.589767	0
Coenzyme_PQQ_synthesis_protein_B	0	0	0	0	0	0	0	0	0
Coenzyme_PQQ_synthesis_protein_E	0	0	0	7.16596	0	0	0	22.4112	21.6361
Coenzyme_PQQ_synthesis_protein_F_(EC_3.4.99.-)	0	0	0	0	0	0	0	0.589767	0
Isoquinoline_1-oxidoreductase_beta_subunit_(EC_1.3.99.16)	0	0	0	0	0	0	1.44087	0	0
PUA-PAPS_reductase_like_fusion	28.023	23.2836	30.1448	27.6401	32.2307	18.9172	229.098	135.057	209.87
Glutamate-1-semialdehyde_aminotransferase_(EC_5.4.3.8)	914.249	1040.91	921.09	269.236	301.679	334.456	240.625	162.776	207.707
Glutamyl-tRNA_reductase_(EC_1.2.1.70)	331.605	393.081	379.154	14.3319	10.3138	21.944	5.76347	13.5647	12.9817
Glutamyl-tRNA_synthetase_(EC_6.1.1.17)	1179.3	1418.93	1267.42	1297.04	1412.99	1422.57	2403.37	1995.77	1847.73
Porphobilinogen_synthase_(EC_4.2.1.24)	403.998	472.519	464.899	78.8256	88.9567	102.153	57.6347	46.5916	50.8449
Dihydroneopterin_aldolase_(EC_4.1.2.25)	638.69	647.831	740.891	270.259	223.036	227.763	436.583	379.22	388.369
duf556_family_protein	1.16762	0	0.669884	0	0	0	0	0	0
GTP_cyclohydrolase_I_(EC_3.5.4.16)_type_1	962.122	984.758	998.797	546.661	702.629	700.694	864.52	732.491	659.902
GTP_cyclohydrolase_I_(EC_3.5.4.16)_type_2	117.93	138.332	106.512	139.224	96.692	102.91	70.6025	64.2847	47.5995
Queuosine_biosynthesis_QueD,_PTPS-I	308.253	293.099	342.311	257.975	283.63	322.349	394.797	349.142	312.642
ergothioneine_biosynthesis_protein_EgtB	0	0	0	1.02371	0	0	0	0.589767	1.08181
Glutathione_synthetase_(EC_6.3.2.3)	150.623	147.919	156.753	1.02371	0	0	0	0.589767	1.08181
2H_phosphoesterase_superfamily_protein_Bsu1186_(yjcG)	61.884	49.3064	44.8822	1.02371	1.28923	0.756688	0	1.17953	2.16361
Coproporphyrinogen_III_oxidase,_oxygen-independent_(EC_1.3.99.22)	274.391	258.858	310.156	8.18967	15.4707	13.6204	4.3226	3.5386	2.16361
Cytochrome_c-type_biogenesis_protein_CcdA_(DsbD_analog)	228.854	202.704	175.51	91.1101	65.7506	72.6421	80.6885	102.03	90.8718
Cytochrome_c-type_biogenesis_protein_CcsA/ResC	196.161	189.008	182.878	7.16596	2.57845	1.51338	0	0.589767	1.08181
Ferrochelatase,_protoheme_ferro-lyase_(EC_4.99.1.1)	1038.02	1008.04	1023.58	90.0864	96.692	125.61	808.326	674.694	600.403
FIG000605:_protein_co-occurring_with_transport_systems_(COG1739)	575.638	621.808	612.944	506.736	455.097	410.882	775.186	772.006	739.956
HemX_protein,_negative_effector_of_steady-state_concentration_of_glutamyl-tRNA_reductase	0	0	0	5.11855	15.4707	17.4038	2.88173	1.7693	5.40903
Hypothetical_radical_SAM_family_enzyme_in_heat_shock_gene_cluster,_similarity_with_CPO_of_BS_HemN-type	1459.53	1461.39	1479.77	1500.76	1540.63	1615.53	1435.1	1291.59	1327.38
Hypothetical_radical_SAM_family_enzyme,_NOT_coproporphyrinogen_III_oxidase,_oxygen-independent	776.469	890.254	832.665	1781.25	1914.5	1981.77	2331.32	2045.9	1888.83
Hypothetical,_related_to_broad_specificity_phosphatases_COG0406	164.635	190.377	152.064	59.3751	65.7506	69.6153	48.9895	38.3349	53.0085
oxidoreductase_of_aldo/keto_reductase_family,_subgroup_1	165.802	116.418	105.172	96.2287	92.8243	95.3428	59.0755	43.6428	48.6813
Protein-N(5)-glutamine_methyltransferase_PrmB,_methylates_LSU_ribosomal_protein_L3p	220.681	276.664	223.071	14.3319	0	0.756688	2.88173	35.386	37.8632
Protein-N(5)-glutamine_methyltransferase_PrmC,_methylates_polypeptide_chain_release_factors_RF1_and_RF2	1456.03	1432.62	1339.77	1284.76	1139.68	1194.81	1479.77	1493.88	1569.7
Putative_cytochrome_C-type_biogenesis_protein	605.996	577.98	541.936	887.556	839.287	933.754	435.142	385.708	455.441
Radical_SAM_family_enzyme,_similar_to_coproporphyrinogen_III_oxidase,_oxygen-independent,_clustered_with_nucleoside-triphosphatase_RdgB	332.773	339.666	361.737	18.4268	7.73536	12.8637	15.8495	31.8474	25.9634
Ribonuclease_D_(EC_3.1.26.3)	315.258	354.732	306.807	30.7113	47.7014	49.1848	67.7207	110.876	98.4444
YjbH-like,_GTP_pyrophosphokinase_domain	0	0	0	0	0	0	0	0	0
Chaperone_protein_HscA	436.691	486.216	444.133	7.16596	1.28923	0	1.44087	1.7693	2.16361
Chaperone_protein_HscB	93.4099	142.441	119.239	0	0	0.756688	0	0	0
CsdL_(EC-YgdL)_protein_of_the_HesA/MoeB/ThiF_family,_part_of_the_CsdA-E-L_sulfur_transfer_pathway	573.303	605.373	572.081	830.228	789.007	780.146	806.885	766.698	807.028
Cysteine_desulfurase_CsdA-CsdE,_sulfur_acceptor_protein_CsdE	60.7164	43.8279	68.998	57.3277	70.9075	72.6421	40.3443	23.5907	19.4725
DJ-1/YajL/PfpI_superfamily,_includes_chaperone_protein_YajL_(former_ThiJ),_parkinsonism-associated_protein_DJ-1,_peptidases_PfpI,_Hsp31	190.323	127.375	124.598	455.551	355.827	382.884	616.691	606.281	602.566
Ferredoxin,_2Fe-2S	94.5775	93.1343	91.7741	2.04742	0	0	0	0	0
Iron_binding_protein_IscA_for_iron-sulfur_cluster_assembly	84.0689	80.8077	88.4246	0	0	0	0	0	0
Iron-sulfur_cluster_assembly_protein_SufB	2007.14	2105.11	2055.87	1972.69	2241.97	2378.27	2814.01	2228.14	2125.75
Iron-sulfur_cluster_assembly_scaffold_protein_IscU	119.098	150.658	105.172	82.9204	109.584	84.7491	66.2799	73.7209	78.9719
Iron-sulfur_cluster_assembly_scaffold_protein_NifU	2.33525	5.47849	3.34942	17.4031	24.4953	24.214	4.3226	8.25674	5.40903
Iron-sulfur_cluster_regulator_IscR	302.414	309.534	312.166	359.322	359.694	339.753	275.205	263.626	309.397
Iron-sulfur_cluster_regulator_SufR	26.8553	31.5013	22.1062	0	0	0	0	0.589767	0
probable_iron_binding_protein_from_the_HesB_IscA_SufA_family	95.7451	72.5899	96.4633	0	0	0	0	0.589767	1.08181
Putative_iron-sulfur_cluster_assembly_scaffold_protein_for_SUF_system,_SufE2	230.022	215.031	240.488	106.466	96.692	93.8294	89.3337	110.876	126.571
Thiosulfate_sulfurtransferase,_rhodanese_(EC_2.8.1.1)	141.282	146.549	146.705	54.2566	46.4122	45.4013	31.6991	54.8484	80.0537
Flavodoxin	772.967	749.183	734.193	1878.51	1739.17	1701.79	1757.86	1882.54	1929.94
Alternative_dihydrofolate_reductase_2	15.1791	10.957	9.37837	34.8061	18.0492	33.2943	20.1721	25.9498	19.4725
ATPase_component_of_general_energizing_module_of_ECF_transporters	1892.72	1962.67	2162.38	2175.38	2414.72	2210.29	2226.14	2066.55	2228.52
COG0488:_ATPase_components_of_ABC_transporters_with_duplicated_ATPase_domains	3152.58	3436.38	3444.54	1949.14	2043.42	1983.28	3097.86	2894.58	2840.82
Dihydrofolate_synthase_(EC_6.3.2.12)	293.073	262.967	298.768	300.971	354.537	412.395	102.302	68.413	96.2808
Dihydroneopterin_triphosphate_pyrophosphohydolase	1.16762	0	1.33977	0	0	0	0	0.589767	0
Dihydroneopterin_triphosphate_pyrophosphohydolase_type_2	149.456	187.638	140.676	18.4268	24.4953	31.0242	27.3765	25.36	33.536
Dihydropteroate_synthase_(EC_2.5.1.15)	1426.84	1521.65	1619.78	911.101	867.65	967.805	1157.02	1145.33	1027.72
Folate_biosynthesis_protein_PTPS-III,_catalyzes_a_reaction_that_bypasses_dihydroneopterin_aldolase_(FolB)	0	0	0	19.4505	9.02459	5.29682	4.3226	2.35907	2.16361
FolM_Alternative_dihydrofolate_reductase_1	0	0	0.669884	0	0	0	0	0.589767	1.08181
Folylpolyglutamate_synthase_(EC_6.3.2.17)	2732.24	2783.07	2913.32	2246.02	2608.11	2260.99	3135.33	2708.8	2743.46
GTP_cyclohydrolase_II_(EC_3.5.4.25)	1028.68	1082	1065.78	792.351	862.493	987.478	1425.02	1269.77	1070.99
Methionyl-tRNA_formyltransferase_(EC_2.1.2.9)	1921.91	2032.52	1958.07	1732.12	1763.66	1791.84	2276.57	1973.36	1937.52
Putative_DHNTP_pyrophosphatase	4.67049	5.47849	0.669884	37.8772	30.9414	37.0777	51.8712	33.6167	44.3541
Substrate-specific_component_FolT_of_folate_ECF_transporter	85.2365	79.438	74.3571	428.934	411.263	335.213	295.378	346.783	372.141
Thymidine_kinase_(EC_2.7.1.21)	714.585	738.226	718.115	699.193	751.619	742.311	991.316	911.78	931.435
Thymidylate_synthase_thyX_(EC_2.1.1.-)	35.0287	30.1317	26.7953	243.643	232.061	205.063	122.474	146.852	143.88
Transmembrane_component_of_general_energizing_module_of_ECF_transporters	779.972	754.661	807.21	973.547	960.474	885.326	972.585	896.447	994.18
tRNA:m(5)U-54_MTase_gid	1.16762	1.36962	0	4.09484	0	1.51338	0	0.589767	1.08181
Isochorismate_synthase_(EC_5.4.4.2)	216.01	228.727	175.51	35.8298	38.6768	31.0242	43.226	54.2586	40.0268
Heme_biosynthesis_protein_related_to_NirD_and_NirG	3.50287	0	2.00965	15.3556	21.9169	10.5936	4.3226	3.5386	4.32723
Heme_biosynthesis_protein_related_to_NirL_and_NirH	3.50287	1.36962	1.33977	21.4979	16.76	15.8905	10.0861	10.026	8.65445
Heme_d1_biosynthesis_protein_NirH	0	0	0	0	0	0	0	0.589767	0
Heme_d1_biosynthesis_protein_NirJ	1.16762	0	0	2.04742	0	0	0	4.71814	0
Radical_SAM_domain_heme_biosynthesis_protein	47.8726	31.5013	35.5038	198.6	183.07	187.659	100.861	137.416	109.262
Hydroxymethylpyrimidine_kinase_(EC_2.7.1.49)	2.33525	4.10886	4.68919	0	0	0	0	0	0
2-succinyl-5-enolpyruvyl-6-hydroxy-3-cyclohexene-1-carboxylic-acid_synthase_(EC_2.2.1.9)	1293.73	1355.93	1282.83	681.79	685.869	777.876	438.023	479.481	378.632
2-succinyl-6-hydroxy-2,4-cyclohexadiene-1-carboxylate_synthase_(EC_4.2.99.20)	217.178	339.666	255.226	4.09484	7.73536	3.78344	7.20433	5.89767	3.24542
Menaquinone-specific_isochorismate_synthase_(EC_5.4.4.2)	591.985	602.633	584.808	93.1575	56.726	59.7784	90.7746	219.983	98.4444
Naphthoate_synthase_(EC_4.1.3.36)	702.909	803.968	728.833	78.8256	96.692	108.963	175.786	179.289	100.608
O-succinylbenzoate_synthase_(EC_4.2.1.113)	853.533	953.257	831.326	123.869	134.08	131.664	194.517	248.292	128.735
O-succinylbenzoic_acid--CoA_ligase_(EC_6.2.1.26)	804.492	1073.78	946.546	116.703	104.427	124.097	122.474	253.6	112.508
Ubiquinone/menaquinone_biosynthesis_methyltransferase_UbiE_(EC_2.1.1.-)	416.841	430.061	425.376	299.947	287.498	278.461	239.184	255.369	260.715
Menaquinone_via_futalosine_step_1	5.83812	1.36962	6.02895	18.4268	16.76	14.3771	4.3226	5.30791	5.40903
Ubiquinone_biosynthesis_monooxygenase_UbiB	385.316	350.623	418.007	243.643	315.861	230.79	384.711	287.807	296.415
Gene_SCO4494,_often_clustered_with_other_genes_in_menaquinone_via_futalosine_pathway	19.8496	12.3266	26.1255	29.6876	30.9414	42.3746	11.5269	6.48744	4.32723
Menaquinone_via_6-amino-6-deoxyfutalosine_step_1	5.83812	2.73924	5.35907	5.11855	5.15691	3.78344	0	0	1.08181
Menaquinone_via_futalosine_step_2	0	1.36962	0	14.3319	16.76	11.3503	2.88173	0	3.24542
Menaquinone_via_futalosine_step_3	8.17336	20.5443	12.7278	31.735	38.6768	31.0242	2.88173	8.84651	15.1453
Menaquinone_via_futalosine_step_4	9.34099	12.3266	8.0386	20.4742	14.1815	18.1605	4.3226	4.12837	5.40903
Menaquinone_via_futalosine_step_4,_possible_alternative	2.33525	5.47849	6.02895	0	2.57845	4.54013	1.44087	1.7693	0
Inosine-5'-monophosphate_dehydrogenase_(EC_1.1.1.205)	3054.5	3237.79	3407.03	2797.8	3235.96	3217.44	3672.77	3068.56	2973.89
L-Aspartate_dehydrogenase_(EC_1.4.1.21)	1.16762	0	0	22.5216	25.7845	27.9975	46.1077	50.1302	57.3358
[NiFe]_hydrogenase_nickel_incorporation-associated_protein_HypB	267.386	235.575	252.546	137.177	126.344	144.528	106.624	64.8744	68.1538
CTP:molybdopterin_cytidylyltransferase	8.17336	0	0.669884	90.0864	15.4707	31.7809	20.1721	70.1823	78.9719
Cyclic_pyranopterin_phosphate_synthase_(MoaA)_(EC_4.1.99.18)	211.34	161.615	159.432	275.378	226.904	232.303	188.754	315.526	321.297
Molybdate-binding_domain_of_ModE	166.97	128.744	126.608	49.138	41.2553	38.5911	28.8173	31.8474	34.6178
Molybdenum_ABC_transporter,_periplasmic_molybdenum-binding_protein_ModA_(TC_3.A.1.8.1)	284.9	264.337	223.741	385.938	287.498	376.074	244.947	300.781	295.333
Molybdenum_cofactor_biosynthesis_protein_MoaB	54.8783	54.7849	40.8629	98.2761	83.7998	91.5593	41.7851	66.054	61.663
Molybdenum_cofactor_biosynthesis_protein_MoaC	163.467	134.223	131.967	117.727	112.163	108.206	92.2155	97.9014	118.999
Molybdenum_cofactor_biosynthesis_protein_MoaD	15.1791	9.58735	17.417	1.02371	3.86768	0.756688	0	0.589767	0
Molybdenum_cofactor_biosynthesis_protein_MoaE	60.7164	42.4583	49.5714	0	3.86768	3.78344	0	1.17953	2.16361
Molybdenum_transport_ATP-binding_protein_ModC_(TC_3.A.1.8.1)	262.715	187.638	206.324	404.365	287.498	317.052	345.808	393.375	377.551
Molybdenum_transport_system_permease_protein_ModB_(TC_3.A.1.8.1)	134.277	126.005	127.948	148.438	150.84	158.905	126.796	146.262	156.862
Molybdenum_transport_system_protein_ModD	54.8783	65.7418	48.9015	36.8535	30.9414	28.7542	34.5808	32.4372	33.536
Molybdopterin_binding_domain_MoeA-like	0	0	0	2.04742	2.57845	0	2.88173	2.94884	6.49084
Molybdopterin_biosynthesis_enzyme	2.33525	10.957	6.02895	14.3319	10.3138	16.6471	10.0861	8.25674	8.65445
Molybdopterin_biosynthesis_Mog_protein,_molybdochelatase	103.918	98.6127	98.4729	94.1813	77.3536	79.4523	54.7529	83.1572	94.1172
Molybdopterin_biosynthesis_protein_MoeA	354.957	347.884	311.496	397.199	377.744	418.449	270.883	308.448	308.315
Molybdopterin_biosynthesis_protein_MoeB	86.4041	104.091	97.1331	41.9721	48.9906	52.2115	50.4303	50.1302	57.3358
Molybdopterin-guanine_dinucleotide_biosynthesis_protein_MobA	101.583	98.6127	92.4439	59.3751	12.8923	12.107	0	53.6688	59.4994
Molybdopterin-guanine_dinucleotide_biosynthesis_protein_MobB	92.2422	61.633	74.3571	68.5885	20.6276	32.5376	38.9034	97.9014	107.099
Periplasmic_molybdate-binding_domain	0	0	0	8.18967	1.28923	0.756688	1.44087	8.84651	4.32723
Protein_co-occuring_with_molybdenum_cofactor_biosynthesis_protein_B	0	0	0	0	0	0	0	0.589767	0
Periplasmic_aromatic_aldehyde_oxidoreductase,_FAD_binding_subunit_YagS	1.16762	0	0	0	0	0	0	0	0
Periplasmic_aromatic_aldehyde_oxidoreductase,_iron-sulfur_subunit_YagT	0	0	0	0	0	0	0	0.589767	2.16361
Mycofactocin_radical_SAM_maturase	0	0	0	3.07113	0	0	0	7.66698	8.65445
ADP-ribose_pyrophosphatase_(EC_3.6.1.13)	920.087	954.626	894.295	1062.61	914.062	934.51	792.477	763.159	816.764
Amidases_related_to_nicotinamidase	19.8496	12.3266	11.388	32.7587	52.8583	33.2943	79.2477	60.746	51.9267
C-terminal_domain_of_CinA_type_S	1452.52	1387.43	1505.9	1235.62	1266.02	1069.2	1177.19	1329.34	1327.38
DNA_ligase_(EC_6.5.1.2)	3299.7	3540.47	3426.46	3378.24	3737.47	3757.72	4426.34	3916.06	3827.43
Glutamine_amidotransferase_chain_of_NAD_synthetase	0	0	0	0	0	0	0	0.589767	0
Isochorismatase_(EC_3.3.2.1)_of_siderophore_biosynthesis	42.0344	35.6102	38.8533	0	0	0	0	0	0
L-aspartate_oxidase_(EC_1.4.3.16)	859.371	964.213	929.129	687.933	839.287	817.98	2093.58	1733.33	1566.46
LSU_m3Psi1915_methyltransferase_RlmH	981.971	982.019	908.362	1010.4	1015.91	961.751	1048.95	1065.12	1120.75
N-Ribosylnicotinamide_phosphorylase_(EC_2.4.2.1)	25.6877	20.5443	15.4073	49.138	39.966	35.5644	10.0861	13.5647	6.49084
NAD_kinase_(EC_2.7.1.23)	1477.04	1620.26	1530.01	1487.45	1588.33	1492.19	1782.35	1681.43	1604.32
NAD_synthetase_(EC_6.3.1.5)	1979.12	2290.01	2136.26	2376.03	2560.4	2756.62	3541.65	3039.66	2896
Niacin_transporter_NiaP	261.548	291.729	258.575	115.679	163.732	178.578	28.8173	40.1042	41.1087
Nicotinamidase_(EC_3.5.1.19)	980.803	997.084	980.04	642.889	599.491	598.541	829.939	793.827	758.346
Nicotinamidase_family_protein_YcaC	44.3697	39.719	30.8146	0	0	0	0	0	0
Nicotinamidase/isochorismatase_family_protein	0	0	0	0	0	0	0	0	1.08181
Nicotinamide_phosphoribosyltransferase_(EC_2.4.2.12)	61.884	64.3722	61.6293	41.9721	91.5351	58.265	14.4087	15.334	14.0635
Nicotinamide-nucleotide_adenylyltransferase,_NadM_family_(EC_2.7.7.1)	7.00574	4.10886	0.669884	0	0	0	0	0	0
Nicotinamide-nucleotide_adenylyltransferase,_NadR_family_(EC_2.7.7.1)	615.337	703.985	751.609	0	1.28923	3.02675	8.6452	1.7693	4.32723
Nicotinate_phosphoribosyltransferase_(EC_2.4.2.11)	2422.82	2613.24	2569.67	2535.73	2917.52	2835.31	3288.06	2671.65	2641.77
Nicotinate-nucleotide_adenylyltransferase_(EC_2.7.7.18)	995.983	1035.43	1016.88	1158.84	1097.13	1133.52	1368.82	1250.31	1288.43
Nicotine_adenine_dinucleotide_glycohydrolase_(NADGH)_(EC_3.2.2.5)	3.50287	8.21773	2.67953	1.02371	0	9.08026	0	0	0
NMN_5'-nucleotidase,_extracellular_(EC_3.1.3.5)	187.987	253.38	237.809	46.0669	11.603	15.8905	5.76347	22.4112	21.6361
NMN_phosphatase_(EC_3.1.3.5)	109.757	127.375	115.22	0	0	1.51338	0	0.589767	1.08181
NMN_synthetase_(EC_6.3.1.-)	1.16762	0	0	0	0	0	0	0	0
Nudix-related_transcriptional_regulator_NrtR	464.714	417.735	534.567	17.4031	7.73536	12.107	7.20433	31.8474	33.536
Predicted_N-ribosylNicotinamide_CRP-like_regulator	141.282	109.57	128.618	22.5216	21.9169	31.0242	5.76347	7.07721	7.57265
Quinolinate_phosphoribosyltransferase_[decarboxylating]_(EC_2.4.2.19)	386.483	387.603	405.28	458.622	581.441	528.169	1239.15	1088.12	959.562
Quinolinate_synthetase_(EC_2.5.1.72)	442.529	461.562	485.666	475.001	581.441	561.463	1391.88	1145.33	1078.56
Ribosyl_nicotinamide_transporter,_PnuC-like	516.089	532.783	567.391	2.04742	5.15691	5.29682	7.20433	7.66698	5.40903
Ribosylnicotinamide_kinase_(EC_2.7.1.22)	102.751	89.0254	127.948	13.3082	2.57845	1.51338	10.0861	34.2065	21.6361
Substrate-specific_component_NiaX_of_predicted_niacin_ECF_transporter	251.039	215.031	282.021	88.039	86.3782	79.4523	50.4303	45.4121	37.8632
Transcriptional_repressor_for_NAD_biosynthesis_in_gram-positives	277.894	236.945	217.712	409.484	438.337	375.317	364.539	352.091	390.532
Predicted_nicotinate-regulated_transporter_BH3254	17.5143	12.3266	12.7278	142.296	118.609	121.07	93.6563	94.3628	101.69
Hypothetical_Nudix-like_regulator	0	0	0	0	0	0	0	0	0
Predicted_NAD_regulator_in_Alphaproteobacteria	70.0574	73.9596	71.0077	0	0	0	0	0	0
Redox-sensitive_transcriptional_regulator_(AT-rich_DNA-binding_protein)	435.523	356.102	432.745	793.375	834.13	844.464	1053.27	990.809	984.444
NADH_pyrophosphatase_(EC_3.6.1.22)	481.061	514.978	460.21	488.309	467.989	528.925	309.786	261.857	293.17
Aminobenzoyl-glutamate_transport_protein	84.0689	121.896	139.336	339.871	309.414	320.836	182.99	155.699	181.744
Catalyzes_the_cleavage_of_p-aminobenzoyl-glutamate_to_p-aminobenzoate_and_glutamate,_subunit_A	47.8726	28.762	40.8629	76.7782	73.4859	71.8854	56.1938	70.7721	60.5812
Catalyzes_the_cleavage_of_p-aminobenzoyl-glutamate_to_p-aminobenzoate_and_glutamate,_subunit_B	2.33525	0	0.669884	17.4031	20.6276	17.4038	5.76347	9.43628	14.0635
Regulatory_protein_(induces_abgABT,_used_to_catabolize_p-aminobenzoyl-glutamate)	2.33525	0	0	1.02371	1.28923	0	0	3.5386	5.40903
Geranylgeranyl_pyrophosphate_synthetase_(EC_2.5.1.29)	401.662	349.253	369.106	237.501	241.085	242.897	731.96	614.538	524.676
Aromatic-amino-acid_aminotransferase_(EC_2.6.1.57)	0	0	0	0	1.28923	1.51338	0	2.35907	4.32723
Fumarylacetoacetase_(EC_3.7.1.2)	0	0	0	0	0	0	0	0.589767	0
Fumarylacetoacetate_hydrolase_family_protein	516.089	493.064	470.258	368.535	475.725	470.66	700.261	628.692	615.548
Homogentisate_1,2-dioxygenase_(EC_1.13.11.5)	0	0	0	0	0	0	0	0	0
Maleylacetoacetate_isomerase_(EC_5.2.1.2)	1.16762	0	0	0	0	0	0	0	0
Nitric_oxide_synthase_oxygenase_(EC_1.-.-.-)	2.33525	0	0	0	0	0	0	0	0
4-hydroxythreonine-4-phosphate_dehydrogenase_(EC_1.1.1.262)	674.886	769.727	768.357	802.588	756.776	765.012	1321.27	1143.56	1021.23
DUF1537_linked_to_pdxA	47.8726	54.7849	46.222	180.173	137.947	146.798	131.119	207.598	179.58
Erythronate-4-phosphate_dehydrogenase_(EC_1.1.1.290)	262.715	227.357	225.081	181.197	125.055	159.661	943.768	845.727	693.438
Pyridoxine_5'-phosphate_synthase_(EC_2.6.99.2)	247.536	316.383	258.575	139.224	163.732	167.228	616.691	595.075	536.576
Pyridoxine_biosynthesis_glutamine_amidotransferase,_glutaminase_subunit_(EC_2.4.2.-)	363.131	416.365	407.959	236.477	256.556	266.354	165.7	97.9014	115.753
Pyridoxine_biosynthesis_glutamine_amidotransferase,_synthase_subunit_(EC_2.4.2.-)	672.551	708.094	719.455	759.592	841.865	917.106	726.197	527.252	617.712
Duplicated_ATPase_component_of_energizing_module_of_predicted_pyridoxine-related_ECF_transporter	0	0	0	4.09484	0	1.51338	2.88173	7.07721	4.32723
Substrate-specific_component_PdxU_of_predicted_pyridoxine_ECF_transporter	67.7221	72.5899	81.7258	0	1.28923	0	1.44087	1.17953	0
Substrate-specific_component_PdxU2_of_predicted_pyridoxin-related_ECF_transporter	464.714	464.302	477.627	526.187	457.676	416.179	445.228	462.378	506.285
Transmembrane_component_of_energizing_module_of_predicted_pyridoxine-related_ECF_transporter	0	0	0	0	0	0	4.3226	2.35907	0
[truncated: 2,490 more rows]
